# Supplementary material for: An integrated transcriptomic cell atlas of human endoderm-derived organoids
Source: Nat Genet. 2025 May 12;57(5):1201–12. doi: 10.1038/s41588-025-02182-6 (PMC12081310; doi:10.1038/s41588-025-02182-6)
Supplement: Supplementary file 3 — Supplementary Tables 1–6. [file 41588_2025_2182_MOESM3_ESM.xlsx]

## Sheet: Supplementary_Table_1
sample_id	tissue	derive	paper	doi	paper_link	data_link	publication	sample_name	detail_tissue	time	protocol	tech	molecular	gel
Sampaziotis_Science_2021_ORG_CBD_1	biliarysystem	ASC	Cholangiocyte organoids can repair bile ducts after transplantation in the human liver	10.1126/science.aaz6964	https://www.science.org/doi/10.1126/science.aaz6964	http://www.ebi.ac.uk/arrayexpress/experiments/E-MTAB-8495	Sampaziotis_Science_2021	ORG_CBD_1	common_bile_duct			10x_3'_v2
Sampaziotis_Science_2021_ORG_CBD_2	biliarysystem	ASC	Cholangiocyte organoids can repair bile ducts after transplantation in the human liver	10.1126/science.aaz6964	https://www.science.org/doi/10.1126/science.aaz6964	http://www.ebi.ac.uk/arrayexpress/experiments/E-MTAB-8495	Sampaziotis_Science_2021	ORG_CBD_2	common_bile_duct			10x_3'_v2
Sampaziotis_Science_2021_ORG_CBD_T2_1	biliarysystem	ASC	Cholangiocyte organoids can repair bile ducts after transplantation in the human liver	10.1126/science.aaz6964	https://www.science.org/doi/10.1126/science.aaz6964	http://www.ebi.ac.uk/arrayexpress/experiments/E-MTAB-8495	Sampaziotis_Science_2021	ORG_CBD_T2_1	common_bile_duct			10x_3'_v2
Sampaziotis_Science_2021_ORG_CBD_T2_4	biliarysystem	ASC	Cholangiocyte organoids can repair bile ducts after transplantation in the human liver	10.1126/science.aaz6964	https://www.science.org/doi/10.1126/science.aaz6964	http://www.ebi.ac.uk/arrayexpress/experiments/E-MTAB-8495	Sampaziotis_Science_2021	ORG_CBD_T2_4	common_bile_duct			10x_3'_v2
Sampaziotis_Science_2021_ORG_GB_1	biliarysystem	ASC	Cholangiocyte organoids can repair bile ducts after transplantation in the human liver	10.1126/science.aaz6964	https://www.science.org/doi/10.1126/science.aaz6964	http://www.ebi.ac.uk/arrayexpress/experiments/E-MTAB-8495	Sampaziotis_Science_2021	ORG_GB_1	gall_bladder			10x_3'_v2
Sampaziotis_Science_2021_ORG_GB_2	biliarysystem	ASC	Cholangiocyte organoids can repair bile ducts after transplantation in the human liver	10.1126/science.aaz6964	https://www.science.org/doi/10.1126/science.aaz6964	http://www.ebi.ac.uk/arrayexpress/experiments/E-MTAB-8495	Sampaziotis_Science_2021	ORG_GB_2	gall_bladder			10x_3'_v2
Sampaziotis_Science_2021_ORG_GB_T1_2	biliarysystem	ASC	Cholangiocyte organoids can repair bile ducts after transplantation in the human liver	10.1126/science.aaz6964	https://www.science.org/doi/10.1126/science.aaz6964	http://www.ebi.ac.uk/arrayexpress/experiments/E-MTAB-8495	Sampaziotis_Science_2021	ORG_GB_T1_2	gall_bladder			10x_3'_v2
Sampaziotis_Science_2021_ORG_GB_T2_3	biliarysystem	ASC	Cholangiocyte organoids can repair bile ducts after transplantation in the human liver	10.1126/science.aaz6964	https://www.science.org/doi/10.1126/science.aaz6964	http://www.ebi.ac.uk/arrayexpress/experiments/E-MTAB-8495	Sampaziotis_Science_2021	ORG_GB_T2_3	gall_bladder			10x_3'_v2
Sampaziotis_Science_2021_ORG_IHD_1	biliarysystem	ASC	Cholangiocyte organoids can repair bile ducts after transplantation in the human liver	10.1126/science.aaz6964	https://www.science.org/doi/10.1126/science.aaz6964	http://www.ebi.ac.uk/arrayexpress/experiments/E-MTAB-8495	Sampaziotis_Science_2021	ORG_IHD_1	intrahepatic_bile_duct			10x_3'_v2
Sampaziotis_Science_2021_ORG_IHD_2	biliarysystem	ASC	Cholangiocyte organoids can repair bile ducts after transplantation in the human liver	10.1126/science.aaz6964	https://www.science.org/doi/10.1126/science.aaz6964	http://www.ebi.ac.uk/arrayexpress/experiments/E-MTAB-8495	Sampaziotis_Science_2021	ORG_IHD_2	intrahepatic_bile_duct			10x_3'_v2
Sampaziotis_Science_2021_ORG_IHD_T1_1	biliarysystem	ASC	Cholangiocyte organoids can repair bile ducts after transplantation in the human liver	10.1126/science.aaz6964	https://www.science.org/doi/10.1126/science.aaz6964	http://www.ebi.ac.uk/arrayexpress/experiments/E-MTAB-8495	Sampaziotis_Science_2021	ORG_IHD_T1_1	intrahepatic_bile_duct			10x_3'_v2
Sampaziotis_Science_2021_ORG_IHD_T2_1	biliarysystem	ASC	Cholangiocyte organoids can repair bile ducts after transplantation in the human liver	10.1126/science.aaz6964	https://www.science.org/doi/10.1126/science.aaz6964	http://www.ebi.ac.uk/arrayexpress/experiments/E-MTAB-8495	Sampaziotis_Science_2021	ORG_IHD_T2_1	intrahepatic_bile_duct			10x_3'_v2
Roos_CellStemCell_2022_ICO	biliarysystem	ASC	Human branching cholangiocyte organoids recapitulate functional bile duct formation	10.1016/j.stem.2022.04.011	https://www.sciencedirect.com/science/article/pii/S1934590922001643?via%3Dihub#sec4	https://www.ncbi.nlm.nih.gov/geo/query/acc.cgi?acc=GSE179601	Roos_CellStemCell_2022	ICO				CEL-seq
Roos_CellStemCell_2022_BRCO	biliarysystem	ASC	Human branching cholangiocyte organoids recapitulate functional bile duct formation	10.1016/j.stem.2022.04.011	https://www.sciencedirect.com/science/article/pii/S1934590922001643?via%3Dihub#sec4	https://www.ncbi.nlm.nih.gov/geo/query/acc.cgi?acc=GSE179601	Roos_CellStemCell_2022	BRCO				CEL-seq
Hu_Cell_2018B_Human_Chol_Orgs	biliarysystem	FSC	Long-Term Expansion of Functional Mouse and Human Hepatocytes as 3D Organoids.	10.1016/j.cell.2018.11.013	https://www.sciencedirect.com/science/article/pii/S0092867418315058?via%3Dihub	http://www.ncbi.nlm.nih.gov/geo/query/acc.cgi?acc=GSE111301	Hu_Cell_2018B	Human_Chol_Orgs				CEL-seq2
Wesley_NatCellBio_2022_Fetal_biliary_organoids	biliarysystem	FSC	Single-cell atlas of human liver development reveals pathways directing hepatic cell fates	10.1038/s41556-022-00989-7	https://www.nature.com/articles/s41556-022-00989-7	http://www.ebi.ac.uk/arrayexpress/experiments/E-MTAB-8210/	Wesley_NatCellBio_2022	Fetal_biliary_organoids				10x_3'_v2
Ogawa_NatCommun_2021_GSM5335529_3D_cholangiocyte	biliarysystem	IPS	Generation of functional ciliated cholangiocytes from human pluripotent stem cells	10.1038/s41467-021-26764-0	https://www.nature.com/articles/s41467-021-26764-0	https://www.ncbi.nlm.nih.gov/geo/query/acc.cgi?acc=GSE175502	Ogawa_NatCommun_2021	GSM5335529_3D_cholangiocyte				10x_3'_v3
Bein_FPhar_2021_all	intestine	ASC	Enteric Coronavirus Infection and Treatment Modeled With an Immunocompetent Human Intestine-On-A-Chip	10.3389/fphar.2021.718484	https://www.frontiersin.org/articles/10.3389/fphar.2021.718484/full	https://www.ncbi.nlm.nih.gov/geo/query/acc.cgi?acc=GSE184569	Bein_FPhar_2021	all	duodenal			CEL-seq2
Beumer_Cell_2020_Col	intestine	ASC	High-Resolution mRNA and Secretome Atlas of Human Enteroendocrine Cells	10.1016/j.cell.2020.04.036	https://www.sciencedirect.com/science/article/pii/S0092867420305018	https://www.ncbi.nlm.nih.gov/geo/query/acc.cgi?acc=GSE146799	Beumer_Cell_2020	Col	colon			Sort-seq
Beumer_Cell_2020_Duo	intestine	ASC	High-Resolution mRNA and Secretome Atlas of Human Enteroendocrine Cells	10.1016/j.cell.2020.04.036	https://www.sciencedirect.com/science/article/pii/S0092867420305018	https://www.ncbi.nlm.nih.gov/geo/query/acc.cgi?acc=GSE146799	Beumer_Cell_2020	Duo	duodenal			Sort-seq
Beumer_Cell_2020_Ile	intestine	ASC	High-Resolution mRNA and Secretome Atlas of Human Enteroendocrine Cells	10.1016/j.cell.2020.04.036	https://www.sciencedirect.com/science/article/pii/S0092867420305018	https://www.ncbi.nlm.nih.gov/geo/query/acc.cgi?acc=GSE146799	Beumer_Cell_2020	Ile	ileum			Sort-seq
Beumer_CellRep_2022_all	intestine	ASC	BMP gradient along the intestinal villus axis controls zonated enterocyte and goblet cell states	10.1016/j.celrep.2022.110438	https://www.sciencedirect.com/science/article/pii/S2211124722001656	http://www.ncbi.nlm.nih.gov/geo/query/acc.cgi?acc=GSE194004	Beumer_CellRep_2022	all	ileum			Sort-seq
Fujii_CellStemCell_2018_hSMO_IF	intestine	ASC	Human Intestinal Organoids Maintain Self-Renewal Capacity and Cellular Diversity in Niche-Inspired Culture Condition	10.1016/j.stem.2018.11.016	https://www.sciencedirect.com/science/article/pii/S1934590918305526?via%3Dihub	http://www.ncbi.nlm.nih.gov/geo/query/acc.cgi?acc=GSE119969	Fujii_CellStemCell_2018	hSMO_IF	ileum			10x_3'_v2
Fujii_CellStemCell_2018_hSMO_SB	intestine	ASC	Human Intestinal Organoids Maintain Self-Renewal Capacity and Cellular Diversity in Niche-Inspired Culture Condition	10.1016/j.stem.2018.11.016	https://www.sciencedirect.com/science/article/pii/S1934590918305526?via%3Dihub	http://www.ncbi.nlm.nih.gov/geo/query/acc.cgi?acc=GSE119969	Fujii_CellStemCell_2018	hSMO_SB	ileum			10x_3'_v2
He_CellStemCell_2022_hSIO_IL22neg	intestine	ASC	Optimized human intestinal organoid model reveals interleukin-22-dependency of paneth cell formation	10.1016/j.stem.2022.08.002	https://www.sciencedirect.com/science/article/pii/S1934590922003381	http://www.ncbi.nlm.nih.gov/geo/query/acc.cgi?acc=GSE189423	He_CellStemCell_2022	hSIO_IL22neg	ileum			10x_3'_v3
He_CellStemCell_2022_hSIO_IL22pos	intestine	ASC	Optimized human intestinal organoid model reveals interleukin-22-dependency of paneth cell formation	10.1016/j.stem.2022.08.002	https://www.sciencedirect.com/science/article/pii/S1934590922003381	http://www.ncbi.nlm.nih.gov/geo/query/acc.cgi?acc=GSE189423	He_CellStemCell_2022	hSIO_IL22pos	ileum			10x_3'_v3
Sung_NO_2020_GSM4654340_TNF_free	intestine	ASC	single cell RNA sequencing for the paired TNF-free and -treated intestinal organoids	no	https://www.ncbi.nlm.nih.gov/geo/query/acc.cgi?acc=GSE153802	https://www.ncbi.nlm.nih.gov/geo/query/acc.cgi?acc=GSE153802	Sung_NO_2020	GSM4654340_TNF_free	ileum			10x_3'_v3
Sung_NO_2020_GSM4654341_TNF_treat	intestine	ASC	single cell RNA sequencing for the paired TNF-free and -treated intestinal organoids	no	https://www.ncbi.nlm.nih.gov/geo/query/acc.cgi?acc=GSE153802	https://www.ncbi.nlm.nih.gov/geo/query/acc.cgi?acc=GSE153802	Sung_NO_2020	GSM4654341_TNF_treat	ileum			10x_3'_v3
Yan_Gut_2020_H011_NO	intestine	ASC	Organoid cultures of early-onset colorectal cancers reveal distinct and rare genetic profiles	10.1136/gutjnl-2019-320019	https://gut.bmj.com/content/69/12/2165.long	https://www.ncbi.nlm.nih.gov/geo/query/acc.cgi?acc=GSE142116	Yan_Gut_2020	H011_NO	colon			10x_5'_v2
Yan_Gut_2020_H011_NOd	intestine	ASC	Organoid cultures of early-onset colorectal cancers reveal distinct and rare genetic profiles	10.1136/gutjnl-2019-320019	https://gut.bmj.com/content/69/12/2165.long	https://www.ncbi.nlm.nih.gov/geo/query/acc.cgi?acc=GSE142116	Yan_Gut_2020	H011_NOd	colon			10x_5'_v2
Yan_Gut_2020_H019_NO	intestine	ASC	Organoid cultures of early-onset colorectal cancers reveal distinct and rare genetic profiles	10.1136/gutjnl-2019-320019	https://gut.bmj.com/content/69/12/2165.long	https://www.ncbi.nlm.nih.gov/geo/query/acc.cgi?acc=GSE142116	Yan_Gut_2020	H019_NO	colon			10x_5'_v2
Yan_Gut_2020_H019_NOd	intestine	ASC	Organoid cultures of early-onset colorectal cancers reveal distinct and rare genetic profiles	10.1136/gutjnl-2019-320019	https://gut.bmj.com/content/69/12/2165.long	https://www.ncbi.nlm.nih.gov/geo/query/acc.cgi?acc=GSE142116	Yan_Gut_2020	H019_NOd	colon			10x_5'_v2
Thispaper_Thispaper_2023_UK_Duo89	intestine	ASC					Thispaper_Thispaper_2023	UK_Duo89	duodenal			10x_3'_v3
Thispaper_Thispaper_2023_UK_R5_Duo81_hum_enteroids	intestine	ASC					Thispaper_Thispaper_2023	UK_R5_Duo81_hum_enteroids	duodenal			10x_3'_v3
Thispaper_Thispaper_2023_UK_R6_Duo87_hum_enteroids	intestine	ASC					Thispaper_Thispaper_2023	UK_R6_Duo87_hum_enteroids	colon			10x_3'_v3
Palikuqi_Nat_2020_GSM4487132_Sample1D	intestine	ASC	Adaptable haemodynamic endothelial cells for organogenesis and tumorigenesis	10.1038/s41586-020-2712-z	https://www.nature.com/articles/s41586-020-2712-z	https://www.ncbi.nlm.nih.gov/geo/query/acc.cgi?acc=GSE148996	Palikuqi_Nat_2020	GSM4487132_Sample1D	colon			10x_3'_v2
Triana_MSB_2021b_Ileum_Organoids_H4_Live2	intestine	ASC	Single-cell transcriptomics reveals immune response of intestinal cell types to viral infection	10.15252/msb.20209833	https://www.embopress.org/doi/full/10.15252/msb.20209833	https://www.ncbi.nlm.nih.gov/geo/query/acc.cgi?acc=GSE171620	Triana_MSB_2021b	Ileum_Organoids_H4_Live2	ileum			10x_3'_v2
Triana_MSB_2021b_Ileum_Organoids_N_Mock	intestine	ASC	Single-cell transcriptomics reveals immune response of intestinal cell types to viral infection	10.15252/msb.20209833	https://www.embopress.org/doi/full/10.15252/msb.20209833	https://www.ncbi.nlm.nih.gov/geo/query/acc.cgi?acc=GSE171620	Triana_MSB_2021b	Ileum_Organoids_N_Mock	ileum			10x_3'_v2
Triana_MSB_2021b_Ileum_Organoids_Ns_Mock	intestine	ASC	Single-cell transcriptomics reveals immune response of intestinal cell types to viral infection	10.15252/msb.20209833	https://www.embopress.org/doi/full/10.15252/msb.20209833	https://www.ncbi.nlm.nih.gov/geo/query/acc.cgi?acc=GSE171620	Triana_MSB_2021b	Ileum_Organoids_Ns_Mock	ileum			10x_3'_v2
Triana_MSB_2021b_Ileum_Organoids_Ns_NMock_1	intestine	ASC	Single-cell transcriptomics reveals immune response of intestinal cell types to viral infection	10.15252/msb.20209833	https://www.embopress.org/doi/full/10.15252/msb.20209833	https://www.ncbi.nlm.nih.gov/geo/query/acc.cgi?acc=GSE171620	Triana_MSB_2021b	Ileum_Organoids_Ns_NMock_1	ileum			10x_3'_v2
Triana_MSB_2021b_Ileum_Organoids_Ns_NMock_2	intestine	ASC	Single-cell transcriptomics reveals immune response of intestinal cell types to viral infection	10.15252/msb.20209833	https://www.embopress.org/doi/full/10.15252/msb.20209833	https://www.ncbi.nlm.nih.gov/geo/query/acc.cgi?acc=GSE171620	Triana_MSB_2021b	Ileum_Organoids_Ns_NMock_2	ileum			10x_3'_v2
Triana_MSB_2021b_Ileum_Organoids_Rev_M	intestine	ASC	Single-cell transcriptomics reveals immune response of intestinal cell types to viral infection	10.15252/msb.20209833	https://www.embopress.org/doi/full/10.15252/msb.20209833	https://www.ncbi.nlm.nih.gov/geo/query/acc.cgi?acc=GSE171620	Triana_MSB_2021b	Ileum_Organoids_Rev_M	ileum			10x_3'_v3
Triana_MSB_2021b_Ileum_Organoids_Sort_Mock	intestine	ASC	Single-cell transcriptomics reveals immune response of intestinal cell types to viral infection	10.15252/msb.20209833	https://www.embopress.org/doi/full/10.15252/msb.20209833	https://www.ncbi.nlm.nih.gov/geo/query/acc.cgi?acc=GSE171620	Triana_MSB_2021b	Ileum_Organoids_Sort_Mock	ileum			10x_3'_v2
Triana_MSB_2021_Colon_organoids_Mock	intestine	ASC	Single-cell analyses reveal SARS-CoV-2 interference with intrinsic immune response in the human gut	10.15252/msb.202110232	https://www.embopress.org/doi/full/10.15252/msb.202110232	https://www.ncbi.nlm.nih.gov/geo/query/acc.cgi?acc=GSE156760	Triana_MSB_2021	Colon_organoids_Mock	colon			10x_3'_v3
Triana_MSB_2021_Ileum_organoids_Mock	intestine	ASC	Single-cell analyses reveal SARS-CoV-2 interference with intrinsic immune response in the human gut	10.15252/msb.202110232	https://www.embopress.org/doi/full/10.15252/msb.202110232	https://www.ncbi.nlm.nih.gov/geo/query/acc.cgi?acc=GSE156760	Triana_MSB_2021	Ileum_organoids_Mock	ileum			10x_3'_v3
Zeve_NatCommun_2022_EEC_enriched_Organoids	intestine	ASC	Robust differentiation of human enteroendocrine cells from intestinal stem cells	10.1038/s41467-021-27901-5	https://www.nature.com/articles/s41467-021-27901-5	https://www.ncbi.nlm.nih.gov/geo/query/acc.cgi?acc=GSE178342	Zeve_NatCommun_2022	EEC_enriched_Organoids				10x_3'_v3
Elmentaite_DevCell_2020_p17_p172038	intestine	FSC	Single-Cell Sequencing of Developing Human Gut Reveals Transcriptional Links to Childhood Crohn’s Disease	10.1016/j.devcel.2020.11.010	https://www.sciencedirect.com/science/article/pii/S1534580720308868#undfig1	https://www.ebi.ac.uk/biostudies/arrayexpress/studies/E-MTAB-8901	Elmentaite_DevCell_2020	p17_p172038	ileum	early		10x_3'_v2
Elmentaite_DevCell_2020_p17_p172039	intestine	FSC	Single-Cell Sequencing of Developing Human Gut Reveals Transcriptional Links to Childhood Crohn’s Disease	10.1016/j.devcel.2020.11.010	https://www.sciencedirect.com/science/article/pii/S1534580720308868#undfig1	https://www.ebi.ac.uk/biostudies/arrayexpress/studies/E-MTAB-8901	Elmentaite_DevCell_2020	p17_p172039	ileum	early		10x_3'_v2
Elmentaite_DevCell_2020_p1_TIp12038	intestine	FSC	Single-Cell Sequencing of Developing Human Gut Reveals Transcriptional Links to Childhood Crohn’s Disease	10.1016/j.devcel.2020.11.010	https://www.sciencedirect.com/science/article/pii/S1534580720308868#undfig1	https://www.ebi.ac.uk/biostudies/arrayexpress/studies/E-MTAB-8901	Elmentaite_DevCell_2020	p1_TIp12038	ileum	early		10x_3'_v2
Elmentaite_DevCell_2020_p1_TIp12039	intestine	FSC	Single-Cell Sequencing of Developing Human Gut Reveals Transcriptional Links to Childhood Crohn’s Disease	10.1016/j.devcel.2020.11.010	https://www.sciencedirect.com/science/article/pii/S1534580720308868#undfig1	https://www.ebi.ac.uk/biostudies/arrayexpress/studies/E-MTAB-8901	Elmentaite_DevCell_2020	p1_TIp12039	ileum	early		10x_3'_v2
Elmentaite_DevCell_2020_WNT3Aneg_2206_p2_RSPO	intestine	FSC	Single-Cell Sequencing of Developing Human Gut Reveals Transcriptional Links to Childhood Crohn’s Disease	10.1016/j.devcel.2020.11.010	https://www.sciencedirect.com/science/article/pii/S1534580720308868#undfig1	https://www.ebi.ac.uk/biostudies/arrayexpress/studies/E-MTAB-8901	Elmentaite_DevCell_2020	WNT3Aneg_2206_p2_RSPO	ileum	early		10x_3'_v2
Elmentaite_DevCell_2020_WNT3Apos_2206_p2_WNT3A	intestine	FSC	Single-Cell Sequencing of Developing Human Gut Reveals Transcriptional Links to Childhood Crohn’s Disease	10.1016/j.devcel.2020.11.010	https://www.sciencedirect.com/science/article/pii/S1534580720308868#undfig1	https://www.ebi.ac.uk/biostudies/arrayexpress/studies/E-MTAB-8901	Elmentaite_DevCell_2020	WNT3Apos_2206_p2_WNT3A	ileum	early		10x_3'_v2
Holloway_CellStemCell_2021_hITD_EGFNRG1_day105_S13	intestine	FSC	Mapping Development of the Human Intestinal Niche at Single-Cell Resolution	10.1016/j.stem.2020.11.008	https://www.sciencedirect.com/science/article/pii/S1934590920305464#undfig1	https://www.ebi.ac.uk/biostudies/arrayexpress/studies/E-MTAB-9720	Holloway_CellStemCell_2021	hITD_EGFNRG1_day105_S13	duodenal	late		10x_3'_v3
Holloway_CellStemCell_2021_hITD_EGFNRG1_day105_S14	intestine	FSC	Mapping Development of the Human Intestinal Niche at Single-Cell Resolution	10.1016/j.stem.2020.11.008	https://www.sciencedirect.com/science/article/pii/S1934590920305464#undfig1	https://www.ebi.ac.uk/biostudies/arrayexpress/studies/E-MTAB-9720	Holloway_CellStemCell_2021	hITD_EGFNRG1_day105_S14	duodenal	late		10x_3'_v3
Holloway_CellStemCell_2021_hITD_EGFNRG1_day105_S15	intestine	FSC	Mapping Development of the Human Intestinal Niche at Single-Cell Resolution	10.1016/j.stem.2020.11.008	https://www.sciencedirect.com/science/article/pii/S1934590920305464#undfig1	https://www.ebi.ac.uk/biostudies/arrayexpress/studies/E-MTAB-9720	Holloway_CellStemCell_2021	hITD_EGFNRG1_day105_S15	duodenal	late		10x_3'_v3
Holloway_CellStemCell_2021_hITD_EGFNRG1_day105_S16	intestine	FSC	Mapping Development of the Human Intestinal Niche at Single-Cell Resolution	10.1016/j.stem.2020.11.008	https://www.sciencedirect.com/science/article/pii/S1934590920305464#undfig1	https://www.ebi.ac.uk/biostudies/arrayexpress/studies/E-MTAB-9720	Holloway_CellStemCell_2021	hITD_EGFNRG1_day105_S16	duodenal	late		10x_3'_v3
Holloway_CellStemCell_2021_hITD_EGF_day105_S1	intestine	FSC	Mapping Development of the Human Intestinal Niche at Single-Cell Resolution	10.1016/j.stem.2020.11.008	https://www.sciencedirect.com/science/article/pii/S1934590920305464#undfig1	https://www.ebi.ac.uk/biostudies/arrayexpress/studies/E-MTAB-9720	Holloway_CellStemCell_2021	hITD_EGF_day105_S1	duodenal	late		10x_3'_v3
Holloway_CellStemCell_2021_hITD_EGF_day105_S2	intestine	FSC	Mapping Development of the Human Intestinal Niche at Single-Cell Resolution	10.1016/j.stem.2020.11.008	https://www.sciencedirect.com/science/article/pii/S1934590920305464#undfig1	https://www.ebi.ac.uk/biostudies/arrayexpress/studies/E-MTAB-9720	Holloway_CellStemCell_2021	hITD_EGF_day105_S2	duodenal	late		10x_3'_v3
Holloway_CellStemCell_2021_hITD_EGF_day105_S3	intestine	FSC	Mapping Development of the Human Intestinal Niche at Single-Cell Resolution	10.1016/j.stem.2020.11.008	https://www.sciencedirect.com/science/article/pii/S1934590920305464#undfig1	https://www.ebi.ac.uk/biostudies/arrayexpress/studies/E-MTAB-9720	Holloway_CellStemCell_2021	hITD_EGF_day105_S3	duodenal	late		10x_3'_v3
Holloway_CellStemCell_2021_hITD_EGF_day105_S4	intestine	FSC	Mapping Development of the Human Intestinal Niche at Single-Cell Resolution	10.1016/j.stem.2020.11.008	https://www.sciencedirect.com/science/article/pii/S1934590920305464#undfig1	https://www.ebi.ac.uk/biostudies/arrayexpress/studies/E-MTAB-9720	Holloway_CellStemCell_2021	hITD_EGF_day105_S4	duodenal	late		10x_3'_v3
Holloway_CellStemCell_2021_hITD_EGF_day132_S88	intestine	FSC	Mapping Development of the Human Intestinal Niche at Single-Cell Resolution	10.1016/j.stem.2020.11.008	https://www.sciencedirect.com/science/article/pii/S1934590920305464#undfig1	https://www.ebi.ac.uk/biostudies/arrayexpress/studies/E-MTAB-9720	Holloway_CellStemCell_2021	hITD_EGF_day132_S88	duodenal	late		10x_3'_v3
Holloway_CellStemCell_2021_hITD_EGF_day132_S89	intestine	FSC	Mapping Development of the Human Intestinal Niche at Single-Cell Resolution	10.1016/j.stem.2020.11.008	https://www.sciencedirect.com/science/article/pii/S1934590920305464#undfig1	https://www.ebi.ac.uk/biostudies/arrayexpress/studies/E-MTAB-9720	Holloway_CellStemCell_2021	hITD_EGF_day132_S89	duodenal	late		10x_3'_v3
Holloway_CellStemCell_2021_hITD_EGF_day132_S90	intestine	FSC	Mapping Development of the Human Intestinal Niche at Single-Cell Resolution	10.1016/j.stem.2020.11.008	https://www.sciencedirect.com/science/article/pii/S1934590920305464#undfig1	https://www.ebi.ac.uk/biostudies/arrayexpress/studies/E-MTAB-9720	Holloway_CellStemCell_2021	hITD_EGF_day132_S90	duodenal	late		10x_3'_v3
Holloway_CellStemCell_2021_hITD_EGF_day132_S91	intestine	FSC	Mapping Development of the Human Intestinal Niche at Single-Cell Resolution	10.1016/j.stem.2020.11.008	https://www.sciencedirect.com/science/article/pii/S1934590920305464#undfig1	https://www.ebi.ac.uk/biostudies/arrayexpress/studies/E-MTAB-9720	Holloway_CellStemCell_2021	hITD_EGF_day132_S91	duodenal	late		10x_3'_v3
Holloway_CellStemCell_2021_hITD_NRG1_day105_S17	intestine	FSC	Mapping Development of the Human Intestinal Niche at Single-Cell Resolution	10.1016/j.stem.2020.11.008	https://www.sciencedirect.com/science/article/pii/S1934590920305464#undfig1	https://www.ebi.ac.uk/biostudies/arrayexpress/studies/E-MTAB-9720	Holloway_CellStemCell_2021	hITD_NRG1_day105_S17	duodenal	late		10x_3'_v3
Holloway_CellStemCell_2021_hITD_NRG1_day105_S18	intestine	FSC	Mapping Development of the Human Intestinal Niche at Single-Cell Resolution	10.1016/j.stem.2020.11.008	https://www.sciencedirect.com/science/article/pii/S1934590920305464#undfig1	https://www.ebi.ac.uk/biostudies/arrayexpress/studies/E-MTAB-9720	Holloway_CellStemCell_2021	hITD_NRG1_day105_S18	duodenal	late		10x_3'_v3
Holloway_CellStemCell_2021_hITD_NRG1_day105_S19	intestine	FSC	Mapping Development of the Human Intestinal Niche at Single-Cell Resolution	10.1016/j.stem.2020.11.008	https://www.sciencedirect.com/science/article/pii/S1934590920305464#undfig1	https://www.ebi.ac.uk/biostudies/arrayexpress/studies/E-MTAB-9720	Holloway_CellStemCell_2021	hITD_NRG1_day105_S19	duodenal	late		10x_3'_v3
Holloway_CellStemCell_2021_hITD_NRG1_day105_S20	intestine	FSC	Mapping Development of the Human Intestinal Niche at Single-Cell Resolution	10.1016/j.stem.2020.11.008	https://www.sciencedirect.com/science/article/pii/S1934590920305464#undfig1	https://www.ebi.ac.uk/biostudies/arrayexpress/studies/E-MTAB-9720	Holloway_CellStemCell_2021	hITD_NRG1_day105_S20	duodenal	late		10x_3'_v3
Holloway_CellStemCell_2021_hITD_NRG1_day132_S92	intestine	FSC	Mapping Development of the Human Intestinal Niche at Single-Cell Resolution	10.1016/j.stem.2020.11.008	https://www.sciencedirect.com/science/article/pii/S1934590920305464#undfig1	https://www.ebi.ac.uk/biostudies/arrayexpress/studies/E-MTAB-9720	Holloway_CellStemCell_2021	hITD_NRG1_day132_S92	duodenal	late		10x_3'_v3
Holloway_CellStemCell_2021_hITD_NRG1_day132_S93	intestine	FSC	Mapping Development of the Human Intestinal Niche at Single-Cell Resolution	10.1016/j.stem.2020.11.008	https://www.sciencedirect.com/science/article/pii/S1934590920305464#undfig1	https://www.ebi.ac.uk/biostudies/arrayexpress/studies/E-MTAB-9720	Holloway_CellStemCell_2021	hITD_NRG1_day132_S93	duodenal	late		10x_3'_v3
Holloway_CellStemCell_2021_hITD_NRG1_day132_S94	intestine	FSC	Mapping Development of the Human Intestinal Niche at Single-Cell Resolution	10.1016/j.stem.2020.11.008	https://www.sciencedirect.com/science/article/pii/S1934590920305464#undfig1	https://www.ebi.ac.uk/biostudies/arrayexpress/studies/E-MTAB-9720	Holloway_CellStemCell_2021	hITD_NRG1_day132_S94	duodenal	late		10x_3'_v3
Holloway_CellStemCell_2021_hITD_NRG1_day132_S95	intestine	FSC	Mapping Development of the Human Intestinal Niche at Single-Cell Resolution	10.1016/j.stem.2020.11.008	https://www.sciencedirect.com/science/article/pii/S1934590920305464#undfig1	https://www.ebi.ac.uk/biostudies/arrayexpress/studies/E-MTAB-9720	Holloway_CellStemCell_2021	hITD_NRG1_day132_S95	duodenal	late		10x_3'_v3
Charlie_JCI_2023_hfDO_EGF	intestine	FSC	EPIREGULIN creates a developmental niche for spatially organized human intestinal enteroids	10.1172/jci.insight.165566	https://insight.jci.org/articles/view/165566	https://www.ebi.ac.uk/arrayexpress/experiments/E-MTAB-11912/	Charlie_JCI_2023	hfDO_EGF	duodenal	late		10x_3'_v3
Charlie_JCI_2023_hfDO_EREG	intestine	FSC	EPIREGULIN creates a developmental niche for spatially organized human intestinal enteroids	10.1172/jci.insight.165566	https://insight.jci.org/articles/view/165566	https://www.ebi.ac.uk/arrayexpress/experiments/E-MTAB-11912/	Charlie_JCI_2023	hfDO_EREG	duodenal	late		10x_3'_v3
Capeling_CellRep_2022_Day14_HIO_EGF_algenate	intestine	IPS	Suspension culture promotes serosal mesothelial development in human intestinal organoids	10.1016/j.celrep.2022.110379	https://www.sciencedirect.com/science/article/pii/S2211124722001000	https://www.ebi.ac.uk/biostudies/arrayexpress/studies/E-MTAB-11338 https://www.ebi.ac.uk/biostudies/arrayexpress/studies/E-MTAB-11347	Capeling_CellRep_2022	Day14_HIO_EGF_algenate		14day		10x_3'_v2	EGF	Suspension
Capeling_CellRep_2022_Day14_HIO_ENR_algenate	intestine	IPS	Suspension culture promotes serosal mesothelial development in human intestinal organoids	10.1016/j.celrep.2022.110379	https://www.sciencedirect.com/science/article/pii/S2211124722001000	https://www.ebi.ac.uk/biostudies/arrayexpress/studies/E-MTAB-11338 https://www.ebi.ac.uk/biostudies/arrayexpress/studies/E-MTAB-11347	Capeling_CellRep_2022	Day14_HIO_ENR_algenate		14day		10x_3'_v2	ENR	Suspension
Capeling_CellRep_2022_Day3_HIO_alginate	intestine	IPS	Suspension culture promotes serosal mesothelial development in human intestinal organoids	10.1016/j.celrep.2022.110379	https://www.sciencedirect.com/science/article/pii/S2211124722001000	https://www.ebi.ac.uk/biostudies/arrayexpress/studies/E-MTAB-11338 https://www.ebi.ac.uk/biostudies/arrayexpress/studies/E-MTAB-11347	Capeling_CellRep_2022	Day3_HIO_alginate		3day		10x_3'_v2		Suspension
Capeling_CellRep_2022_Day7_HIO_EGF_algenate	intestine	IPS	Suspension culture promotes serosal mesothelial development in human intestinal organoids	10.1016/j.celrep.2022.110379	https://www.sciencedirect.com/science/article/pii/S2211124722001000	https://www.ebi.ac.uk/biostudies/arrayexpress/studies/E-MTAB-11338 https://www.ebi.ac.uk/biostudies/arrayexpress/studies/E-MTAB-11347	Capeling_CellRep_2022	Day7_HIO_EGF_algenate		7day		10x_3'_v2	EGF	Suspension
Capeling_CellRep_2022_Day7_HIO_ENR_algenate	intestine	IPS	Suspension culture promotes serosal mesothelial development in human intestinal organoids	10.1016/j.celrep.2022.110379	https://www.sciencedirect.com/science/article/pii/S2211124722001000	https://www.ebi.ac.uk/biostudies/arrayexpress/studies/E-MTAB-11338 https://www.ebi.ac.uk/biostudies/arrayexpress/studies/E-MTAB-11347	Capeling_CellRep_2022	Day7_HIO_ENR_algenate		7day		10x_3'_v2	ENR	Suspension
Capeling_CellRep_2022_h9_HIO_Suspension_EGF_28days	intestine	IPS	Suspension culture promotes serosal mesothelial development in human intestinal organoids	10.1016/j.celrep.2022.110379	https://www.sciencedirect.com/science/article/pii/S2211124722001000	https://www.ebi.ac.uk/biostudies/arrayexpress/studies/E-MTAB-11338 https://www.ebi.ac.uk/biostudies/arrayexpress/studies/E-MTAB-11347	Capeling_CellRep_2022	h9_HIO_Suspension_EGF_28days		28day		10x_3'_v3	EGF	Suspension
Holloway_DevCell_2020_HIO_control_0d	intestine	IPS	Differentiation of Human Intestinal Organoids with Endogenous Vascular Endothelial Cells	10.1016/j.devcel.2020.07.023	https://www.sciencedirect.com/science/article/pii/S1534580720305980	https://www.ebi.ac.uk/biostudies/arrayexpress/studies/E-MTAB-9228	Holloway_DevCell_2020	HIO_control_0d		0day		10x_3'_v2	EGF, ENR	Matrigel
Holloway_DevCell_2020_HIO_control_14d	intestine	IPS	Differentiation of Human Intestinal Organoids with Endogenous Vascular Endothelial Cells	10.1016/j.devcel.2020.07.023	https://www.sciencedirect.com/science/article/pii/S1534580720305980	https://www.ebi.ac.uk/biostudies/arrayexpress/studies/E-MTAB-9228	Holloway_DevCell_2020	HIO_control_14d		14day		10x_3'_v2	EGF	Matrigel
Holloway_DevCell_2020_HIO_control_3d	intestine	IPS	Differentiation of Human Intestinal Organoids with Endogenous Vascular Endothelial Cells	10.1016/j.devcel.2020.07.023	https://www.sciencedirect.com/science/article/pii/S1534580720305980	https://www.ebi.ac.uk/biostudies/arrayexpress/studies/E-MTAB-9228	Holloway_DevCell_2020	HIO_control_3d		3day		10x_3'_v2	EGF, ENR	Matrigel
Holloway_DevCell_2020_HIO_control_59d	intestine	IPS	Differentiation of Human Intestinal Organoids with Endogenous Vascular Endothelial Cells	10.1016/j.devcel.2020.07.023	https://www.sciencedirect.com/science/article/pii/S1534580720305980	https://www.ebi.ac.uk/biostudies/arrayexpress/studies/E-MTAB-9228	Holloway_DevCell_2020	HIO_control_59d		59day		10x_3'_v3	EGF	Matrigel
Holloway_DevCell_2020_HIO_control_7d	intestine	IPS	Differentiation of Human Intestinal Organoids with Endogenous Vascular Endothelial Cells	10.1016/j.devcel.2020.07.023	https://www.sciencedirect.com/science/article/pii/S1534580720305980	https://www.ebi.ac.uk/biostudies/arrayexpress/studies/E-MTAB-9228	Holloway_DevCell_2020	HIO_control_7d		7day		10x_3'_v2	EGF	Matrigel
Holloway_DevCell_2020_vHIO_59d	intestine	IPS	Differentiation of Human Intestinal Organoids with Endogenous Vascular Endothelial Cells	10.1016/j.devcel.2020.07.023	https://www.sciencedirect.com/science/article/pii/S1534580720305980	https://www.ebi.ac.uk/biostudies/arrayexpress/studies/E-MTAB-9228	Holloway_DevCell_2020	vHIO_59d		59day		10x_3'_v3	VEGF	Matrigel
Kilik_BioRxiv_2021_UK_HIO_EGF	intestine	IPS	Maturation of human intestinal epithelium from pluripotency in vitro	10.1101/2021.09.24.460132	https://www.biorxiv.org/content/10.1101/2021.09.24.460132v1	https://www.ebi.ac.uk/biostudies/arrayexpress/studies/E-MTAB-10876	Kilik_BioRxiv_2021	UK_HIO_EGF		77day		10x_3'_v3	EGF	Matrigel
Kilik_BioRxiv_2021_UK_HIO_NRG1	intestine	IPS	Maturation of human intestinal epithelium from pluripotency in vitro	10.1101/2021.09.24.460132	https://www.biorxiv.org/content/10.1101/2021.09.24.460132v1	https://www.ebi.ac.uk/biostudies/arrayexpress/studies/E-MTAB-10876	Kilik_BioRxiv_2021	UK_HIO_NRG1		77day		10x_3'_v3	NRG1	Matrigel
Mithal_NatCommun_2020_endodermal_progenitor_day13	intestine	IPS	Generation of mesenchyme free intestinal organoids from human induced pluripotent stem cells	10.1038/s41467-019-13916-6	https://www.nature.com/articles/s41467-019-13916-6	https://www.ncbi.nlm.nih.gov/geo/query/acc.cgi?acc=GSE140405	Mithal_NatCommun_2020	endodermal_progenitor_day13		13day		10x_3'_v2	CBRA	Matrigel
Mithal_NatCommun_2020_endodermal_progenitor_day6	intestine	IPS	Generation of mesenchyme free intestinal organoids from human induced pluripotent stem cells	10.1038/s41467-019-13916-6	https://www.nature.com/articles/s41467-019-13916-6	https://www.ncbi.nlm.nih.gov/geo/query/acc.cgi?acc=GSE140405	Mithal_NatCommun_2020	endodermal_progenitor_day6		6day		10x_3'_v2	DS/SB	Matrigel
Sarvestani_NatCommun_2021_CRL1541_iHNO	intestine	IPS	Induced organoids derived from patients with ulcerative colitis recapitulate colitic reactivity	10.1038/s41467-020-20351-5	https://www.nature.com/articles/s41467-020-20351-5	https://www.ncbi.nlm.nih.gov/geo/query/acc.cgi?acc=GSE152999	Sarvestani_NatCommun_2021	CRL1541_iHNO	colon	42day		10x_3'_v3
Sarvestani_NatCommun_2021_NL33_iHNO	intestine	IPS	Induced organoids derived from patients with ulcerative colitis recapitulate colitic reactivity	10.1038/s41467-020-20351-5	https://www.nature.com/articles/s41467-020-20351-5	https://www.ncbi.nlm.nih.gov/geo/query/acc.cgi?acc=GSE152999	Sarvestani_NatCommun_2021	NL33_iHNO	colon	21day		10x_3'_v3
Sarvestani_NatCommun_2021_NL34_iHNO	intestine	IPS	Induced organoids derived from patients with ulcerative colitis recapitulate colitic reactivity	10.1038/s41467-020-20351-5	https://www.nature.com/articles/s41467-020-20351-5	https://www.ncbi.nlm.nih.gov/geo/query/acc.cgi?acc=GSE152999	Sarvestani_NatCommun_2021	NL34_iHNO	colon	21day		10x_3'_v3
Thispaper_Thispaper_2023_H9_22d_tHIO_8wk_kidneycapsule_control	intestine	IPS					Thispaper_Thispaper_2023	H9_22d_tHIO_8wk_kidneycapsule_control		84day	transplant	10x_3'_v3	EGF	Matrigel
Thispaper_Thispaper_2023_H9_22d_tHIO_8wk_kidneycapsule_HIOEC	intestine	IPS					Thispaper_Thispaper_2023	H9_22d_tHIO_8wk_kidneycapsule_HIOEC		84day	transplant	10x_3'_v3	HIO-EC	Matrigel
Thispaper_Thispaper_2023_H9_22d_tHIO_8wk_mesentery_control	intestine	IPS					Thispaper_Thispaper_2023	H9_22d_tHIO_8wk_mesentery_control		84day	transplant	10x_3'_v3	EGF	Matrigel
Thispaper_Thispaper_2023_H9_22d_tHIO_8wk_mesentery_HIOEC	intestine	IPS					Thispaper_Thispaper_2023	H9_22d_tHIO_8wk_mesentery_HIOEC		84day	transplant	10x_3'_v3	HIO-EC	Matrigel
Thispaper_Thispaper_2023_suspension_HIO_derived_tHIO	intestine	IPS					Thispaper_Thispaper_2023	suspension_HIO_derived_tHIO		84day	transplant	10x_3'_v3		Suspension
Yu_Cell_2021_H9_HIO_0EGF_0NRG1_D40	intestine	IPS	Charting human development using a multi-endodermal organ atlas and organoid models	10.1016/j.cell.2021.04.028	https://www.sciencedirect.com/science/article/pii/S0092867421005316	https://www.ebi.ac.uk/biostudies/arrayexpress/studies/E-MTAB-10187 https://www.ebi.ac.uk/biostudies/arrayexpress/studies/E-MTAB-10268	Yu_Cell_2021	H9_HIO_0EGF_0NRG1_D40		40day		10x_3'_v3	ENR	Matrigel
Yu_Cell_2021_H9_HIO_0EGF_100NRG1_D40	intestine	IPS	Charting human development using a multi-endodermal organ atlas and organoid models	10.1016/j.cell.2021.04.028	https://www.sciencedirect.com/science/article/pii/S0092867421005316	https://www.ebi.ac.uk/biostudies/arrayexpress/studies/E-MTAB-10187 https://www.ebi.ac.uk/biostudies/arrayexpress/studies/E-MTAB-10268	Yu_Cell_2021	H9_HIO_0EGF_100NRG1_D40		40day		10x_3'_v3	NRG1	Matrigel
Yu_Cell_2021_H9_HIO_100EGF_0NRG1_D40	intestine	IPS	Charting human development using a multi-endodermal organ atlas and organoid models	10.1016/j.cell.2021.04.028	https://www.sciencedirect.com/science/article/pii/S0092867421005316	https://www.ebi.ac.uk/biostudies/arrayexpress/studies/E-MTAB-10187 https://www.ebi.ac.uk/biostudies/arrayexpress/studies/E-MTAB-10268	Yu_Cell_2021	H9_HIO_100EGF_0NRG1_D40		40day		10x_3'_v3	EGF	Matrigel
Yu_Cell_2021_H9_HIO_100EGF_1NRG1_D40	intestine	IPS	Charting human development using a multi-endodermal organ atlas and organoid models	10.1016/j.cell.2021.04.028	https://www.sciencedirect.com/science/article/pii/S0092867421005316	https://www.ebi.ac.uk/biostudies/arrayexpress/studies/E-MTAB-10187 https://www.ebi.ac.uk/biostudies/arrayexpress/studies/E-MTAB-10268	Yu_Cell_2021	H9_HIO_100EGF_1NRG1_D40		40day		10x_3'_v3	EGF	Matrigel
Yu_Cell_2021_H9_HIO_1EGF_100NRG1_D40	intestine	IPS	Charting human development using a multi-endodermal organ atlas and organoid models	10.1016/j.cell.2021.04.028	https://www.sciencedirect.com/science/article/pii/S0092867421005316	https://www.ebi.ac.uk/biostudies/arrayexpress/studies/E-MTAB-10187 https://www.ebi.ac.uk/biostudies/arrayexpress/studies/E-MTAB-10268	Yu_Cell_2021	H9_HIO_1EGF_100NRG1_D40		40day		10x_3'_v3	NRG1	Matrigel
Yu_Cell_2021_H9_HIO_EGF_alginate_D28	intestine	IPS	Charting human development using a multi-endodermal organ atlas and organoid models	10.1016/j.cell.2021.04.028	https://www.sciencedirect.com/science/article/pii/S0092867421005316	https://www.ebi.ac.uk/biostudies/arrayexpress/studies/E-MTAB-10187 https://www.ebi.ac.uk/biostudies/arrayexpress/studies/E-MTAB-10268	Yu_Cell_2021	H9_HIO_EGF_alginate_D28		28day		10x_3'_v2	EGF	Suspension
Yu_Cell_2021_H9_HIO_EGF_matrigel_D28	intestine	IPS	Charting human development using a multi-endodermal organ atlas and organoid models	10.1016/j.cell.2021.04.028	https://www.sciencedirect.com/science/article/pii/S0092867421005316	https://www.ebi.ac.uk/biostudies/arrayexpress/studies/E-MTAB-10187 https://www.ebi.ac.uk/biostudies/arrayexpress/studies/E-MTAB-10268	Yu_Cell_2021	H9_HIO_EGF_matrigel_D28		28day		10x_3'_v2	EGF	Matrigel
Yu_Cell_2021_H9_HIO_ENR_alginate_D28	intestine	IPS	Charting human development using a multi-endodermal organ atlas and organoid models	10.1016/j.cell.2021.04.028	https://www.sciencedirect.com/science/article/pii/S0092867421005316	https://www.ebi.ac.uk/biostudies/arrayexpress/studies/E-MTAB-10187 https://www.ebi.ac.uk/biostudies/arrayexpress/studies/E-MTAB-10268	Yu_Cell_2021	H9_HIO_ENR_alginate_D28		28day		10x_3'_v2	ENR	Suspension
Yu_Cell_2021_H9_HIO_ENR_D14	intestine	IPS	Charting human development using a multi-endodermal organ atlas and organoid models	10.1016/j.cell.2021.04.028	https://www.sciencedirect.com/science/article/pii/S0092867421005316	https://www.ebi.ac.uk/biostudies/arrayexpress/studies/E-MTAB-10187 https://www.ebi.ac.uk/biostudies/arrayexpress/studies/E-MTAB-10268	Yu_Cell_2021	H9_HIO_ENR_D14		14day		10x_3'_v2	ENR	Matrigel
Yu_Cell_2021_H9_HIO_ENR_D28	intestine	IPS	Charting human development using a multi-endodermal organ atlas and organoid models	10.1016/j.cell.2021.04.028	https://www.sciencedirect.com/science/article/pii/S0092867421005316	https://www.ebi.ac.uk/biostudies/arrayexpress/studies/E-MTAB-10187 https://www.ebi.ac.uk/biostudies/arrayexpress/studies/E-MTAB-10268	Yu_Cell_2021	H9_HIO_ENR_D28		28day		10x_3'_v2	ENR	Matrigel
Yu_Cell_2021_H9_HIO_ENR_D30	intestine	IPS	Charting human development using a multi-endodermal organ atlas and organoid models	10.1016/j.cell.2021.04.028	https://www.sciencedirect.com/science/article/pii/S0092867421005316	https://www.ebi.ac.uk/biostudies/arrayexpress/studies/E-MTAB-10187 https://www.ebi.ac.uk/biostudies/arrayexpress/studies/E-MTAB-10268	Yu_Cell_2021	H9_HIO_ENR_D30		30day		10x_3'_v2	ENR	Matrigel
Yu_Cell_2021_H9_HIO_ENR_D7	intestine	IPS	Charting human development using a multi-endodermal organ atlas and organoid models	10.1016/j.cell.2021.04.028	https://www.sciencedirect.com/science/article/pii/S0092867421005316	https://www.ebi.ac.uk/biostudies/arrayexpress/studies/E-MTAB-10187 https://www.ebi.ac.uk/biostudies/arrayexpress/studies/E-MTAB-10268	Yu_Cell_2021	H9_HIO_ENR_D7		7day		10x_3'_v2	ENR	Matrigel
Yu_Cell_2021_H9_tHIO_WK4	intestine	IPS	Charting human development using a multi-endodermal organ atlas and organoid models	10.1016/j.cell.2021.04.028	https://www.sciencedirect.com/science/article/pii/S0092867421005316	https://www.ebi.ac.uk/biostudies/arrayexpress/studies/E-MTAB-10187 https://www.ebi.ac.uk/biostudies/arrayexpress/studies/E-MTAB-10268	Yu_Cell_2021	H9_tHIO_WK4		56day	transplant	10x_3'_v2	ENR	Matrigel
Yu_Cell_2021_H9_tHIO_WK8	intestine	IPS	Charting human development using a multi-endodermal organ atlas and organoid models	10.1016/j.cell.2021.04.028	https://www.sciencedirect.com/science/article/pii/S0092867421005316	https://www.ebi.ac.uk/biostudies/arrayexpress/studies/E-MTAB-10187 https://www.ebi.ac.uk/biostudies/arrayexpress/studies/E-MTAB-10268	Yu_Cell_2021	H9_tHIO_WK8		84day	transplant	10x_3'_v2	ENR	Matrigel
Han_Nat_2021_GSM4451223_hPSC_CO	intestine	IPS	Identification of SARS-CoV-2 inhibitors using lung and colonic organoids	10.1038/s41586-020-2901-9	https://www.nature.com/articles/s41586-020-2901-9	https://www.ncbi.nlm.nih.gov/geo/query/acc.cgi?acc=GSE147975	Han_Nat_2021	GSM4451223_hPSC_CO	colon	54day	transplant	10x_3'_v2
McCauley_CMGH_2023_HIO1A_with_EECs	intestine	IPS	Enteroendocrine Cells Protect the Stem Cell Niche by Regulating Crypt Metabolism in Response to Nutrients	10.1016/j.jcmgh.2022.12.016	https://www.cmghjournal.org/article/S2352-345X(22)00267-3/fulltext#secsectitle0075	https://www.ncbi.nlm.nih.gov/geo/query/acc.cgi?acc=GSE214852	McCauley_CMGH_2023	HIO1A_with_EECs		98day	transplant	10x_3'_v3		Matrigel
McCauley_CMGH_2023_HIO1B_with_EECs	intestine	IPS	Enteroendocrine Cells Protect the Stem Cell Niche by Regulating Crypt Metabolism in Response to Nutrients	10.1016/j.jcmgh.2022.12.016	https://www.cmghjournal.org/article/S2352-345X(22)00267-3/fulltext#secsectitle0075	https://www.ncbi.nlm.nih.gov/geo/query/acc.cgi?acc=GSE214852	McCauley_CMGH_2023	HIO1B_with_EECs		98day	transplant	10x_3'_v3		Matrigel
Velazquez_CellSyst_2021_GSM4830978_FeLO_D17	liver	ASC	Gene Regulatory Network Analysis and Engineering Directs Development and Vascularization of Multilineage Human Liver Organoids	10.1016/j.cels.2020.11.002	https://www.sciencedirect.com/science/article/pii/S2405471220304208?via%3Dihub	http://www.ncbi.nlm.nih.gov/geo/query/acc.cgi?acc=GSE159491	Velazquez_CellSyst_2021	GSM4830978_FeLO_D17				10x_3'_v3
Velazquez_CellSyst_2021_GSM4830979_DesLO_D17	liver	ASC	Gene Regulatory Network Analysis and Engineering Directs Development and Vascularization of Multilineage Human Liver Organoids	10.1016/j.cels.2020.11.002	https://www.sciencedirect.com/science/article/pii/S2405471220304208?via%3Dihub	http://www.ncbi.nlm.nih.gov/geo/query/acc.cgi?acc=GSE159491	Velazquez_CellSyst_2021	GSM4830979_DesLO_D17				10x_3'_v3
Blutt_LiverPhys_2021_GSM5075991_HLO1	liver	ASC	Use of human tissue stem cell-derived organoid cultures to model enterohepatic circulation	10.1152/ajpgi.00177.2021	https://journals.physiology.org/doi/full/10.1152/ajpgi.00177.2021?rfr_dat=cr_pub++0pubmed&url_ver=Z39.88-2003&rfr_id=ori%3Arid%3Acrossref.org	http://www.ncbi.nlm.nih.gov/geo/query/acc.cgi?acc=GSE166589	Blutt_LiverPhys_2021	GSM5075991_HLO1				10x_3'_v3
Blutt_LiverPhys_2021_GSM5075992_HLO2	liver	ASC	Use of human tissue stem cell-derived organoid cultures to model enterohepatic circulation	10.1152/ajpgi.00177.2021	https://journals.physiology.org/doi/full/10.1152/ajpgi.00177.2021?rfr_dat=cr_pub++0pubmed&url_ver=Z39.88-2003&rfr_id=ori%3Arid%3Acrossref.org	http://www.ncbi.nlm.nih.gov/geo/query/acc.cgi?acc=GSE166589	Blutt_LiverPhys_2021	GSM5075992_HLO2				10x_3'_v3
Blutt_LiverPhys_2021_GSM5075993_HLO3	liver	ASC	Use of human tissue stem cell-derived organoid cultures to model enterohepatic circulation	10.1152/ajpgi.00177.2021	https://journals.physiology.org/doi/full/10.1152/ajpgi.00177.2021?rfr_dat=cr_pub++0pubmed&url_ver=Z39.88-2003&rfr_id=ori%3Arid%3Acrossref.org	http://www.ncbi.nlm.nih.gov/geo/query/acc.cgi?acc=GSE166589	Blutt_LiverPhys_2021	GSM5075993_HLO3				10x_3'_v3
Hu_Cell_2018A_Human_Hep_Orgs	liver	ASC	Long-Term Expansion of Functional Mouse and Human Hepatocytes as 3D Organoids.	10.1016/j.cell.2018.11.013	https://www.sciencedirect.com/science/article/pii/S0092867418315058?via%3Dihub	http://www.ncbi.nlm.nih.gov/geo/query/acc.cgi?acc=GSE111301	Hu_Cell_2018A	Human_Hep_Orgs				CEL-seq2
Wesley_NatCellBio_2022_Hepatoblast_organoids	liver	FSC	Single-cell atlas of human liver development reveals pathways directing hepatic cell fates	10.1038/s41556-022-00989-7	https://www.nature.com/articles/s41556-022-00989-7	http://www.ebi.ac.uk/arrayexpress/experiments/E-MTAB-8210/	Wesley_NatCellBio_2022	Hepatoblast_organoids				10x_3'_v2
Wesley_NatCellBio_2022_Hepatoblast_organoids_treated_with_hepatozyme	liver	FSC	Single-cell atlas of human liver development reveals pathways directing hepatic cell fates	10.1038/s41556-022-00989-7	https://www.nature.com/articles/s41556-022-00989-7	http://www.ebi.ac.uk/arrayexpress/experiments/E-MTAB-8210/	Wesley_NatCellBio_2022	Hepatoblast_organoids_treated_with_hepatozyme				10x_3'_v2
Thispaper_Thispaper_2023_fetal_liver_organoids	liver	FSC					Thispaper_Thispaper_2023	fetal_liver_organoids				10x_3'_v3
Aizarani_Nat_2019_all	liver	IPS	A human liver cell atlas reveals heterogeneity and epithelial progenitors	10.1038/s41586-019-1373-2	https://www.nature.com/articles/s41586-019-1373-2#Sec9	https://www.ncbi.nlm.nih.gov/geo/query/acc.cgi?acc=GSE124395	Aizarani_Nat_2019	all				CEL-seq2
Camp_Nat_2017_LB	liver	IPS	Multilineage communication regulates human liver bud development from pluripotency	10.1038/nature22796	https://www.nature.com/articles/nature22796	https://www.ncbi.nlm.nih.gov/geo/query/acc.cgi?acc=GSE81252	Camp_Nat_2017	LB				Smart-seq
Guan_NatCommun_2021_Control_C24	liver	IPS	A human multi-lineage hepatic organoid model for liver fibrosis	10.1038/s41467-021-26410-9	https://www.nature.com/articles/s41467-021-26410-9	https://www.ncbi.nlm.nih.gov/geo/query/acc.cgi?acc=GSE154883	Guan_NatCommun_2021	Control_C24				10x_3'_v2
Zhang_JH_2023_HLO_Control	liver	IPS	A Human Liver Organoid Screening Platform for DILI Risk Prediction	10.1016/j.jhep.2023.01.019	https://www.journal-of-hepatology.eu/article/S0168-8278(23)00072-7/fulltext#secsectitle0075	https://www.ncbi.nlm.nih.gov/geo/query/acc.cgi?acc=GSE188541	Zhang_JH_2023	HLO_Control		16day		10x_3'_v3
Zhang_JH_2023_PaDLOC_Acetaminophen	liver	IPS	A Human Liver Organoid Screening Platform for DILI Risk Prediction	10.1016/j.jhep.2023.01.019	https://www.journal-of-hepatology.eu/article/S0168-8278(23)00072-7/fulltext#secsectitle0075	https://www.ncbi.nlm.nih.gov/geo/query/acc.cgi?acc=GSE188541	Zhang_JH_2023	PaDLOC_Acetaminophen		16day		10x_3'_v3
Zhang_JH_2023_PaDLOC_Control	liver	IPS	A Human Liver Organoid Screening Platform for DILI Risk Prediction	10.1016/j.jhep.2023.01.019	https://www.journal-of-hepatology.eu/article/S0168-8278(23)00072-7/fulltext#secsectitle0075	https://www.ncbi.nlm.nih.gov/geo/query/acc.cgi?acc=GSE188541	Zhang_JH_2023	PaDLOC_Control		16day		10x_3'_v3
Zhang_JH_2023_PaDLOC_Fialuridine	liver	IPS	A Human Liver Organoid Screening Platform for DILI Risk Prediction	10.1016/j.jhep.2023.01.019	https://www.journal-of-hepatology.eu/article/S0168-8278(23)00072-7/fulltext#secsectitle0075	https://www.ncbi.nlm.nih.gov/geo/query/acc.cgi?acc=GSE188541	Zhang_JH_2023	PaDLOC_Fialuridine		16day		10x_3'_v3
Zhang_JH_2023_PaDLOC_Tenofovir	liver	IPS	A Human Liver Organoid Screening Platform for DILI Risk Prediction	10.1016/j.jhep.2023.01.019	https://www.journal-of-hepatology.eu/article/S0168-8278(23)00072-7/fulltext#secsectitle0075	https://www.ncbi.nlm.nih.gov/geo/query/acc.cgi?acc=GSE188541	Zhang_JH_2023	PaDLOC_Tenofovir		16day		10x_3'_v3
Zhang_JH_2023_PaDLOC_Tenofovir_InarigivirSoproxil	liver	IPS	A Human Liver Organoid Screening Platform for DILI Risk Prediction	10.1016/j.jhep.2023.01.019	https://www.journal-of-hepatology.eu/article/S0168-8278(23)00072-7/fulltext#secsectitle0075	https://www.ncbi.nlm.nih.gov/geo/query/acc.cgi?acc=GSE188541	Zhang_JH_2023	PaDLOC_Tenofovir_InarigivirSoproxil		16day		10x_3'_v3
Ouchi_CellMet_2019_Human_liver_organoids	liver	IPS	Modeling Steatohepatitis in Humans with Pluripotent Stem Cell-Derived Organoids	10.1016/j.cmet.2019.05.007	https://www.sciencedirect.com/science/article/pii/S1550413119302475?via%3Dihub#sec6.5	http://www.ncbi.nlm.nih.gov/geo/query/acc.cgi?acc=GSE130073	Ouchi_CellMet_2019	Human_liver_organoids		20day		10x_3'_v2
Chan_NatCommun_2022_bronchial_organoids	lung	ASC	The establishment of COPD organoids to study host-pathogen interaction reveals enhanced viral fitness of SARS-CoV-2 in bronchi	10.1038/s41467-022-35253-x	https://www.nature.com/articles/s41467-022-35253-x#data-availability	https://www.ncbi.nlm.nih.gov/geo/query/acc.cgi?acc=GSE186017	Chan_NatCommun_2022	bronchial_organoids	bronchial			10x_3'_v3
Chan_NatCommun_2022_nasopharyngeal_organoids	lung	ASC	The establishment of COPD organoids to study host-pathogen interaction reveals enhanced viral fitness of SARS-CoV-2 in bronchi	10.1038/s41467-022-35253-x	https://www.nature.com/articles/s41467-022-35253-x#data-availability	https://www.ncbi.nlm.nih.gov/geo/query/acc.cgi?acc=GSE186017	Chan_NatCommun_2022	nasopharyngeal_organoids	nasopharyngeal			10x_3'_v3
Hoffmann_CommunBiol_2022_AO15_HT2_16h_control	lung	ASC	Human alveolar progenitors generate dual lineage bronchioalveolar organoids	10.1038/s42003-022-03828-5	https://www.nature.com/articles/s42003-022-03828-5#data-availability	https://www.ncbi.nlm.nih.gov/geo/query/acc.cgi?acc=GSE197949	Hoffmann_CommunBiol_2022	AO15_HT2_16h_control	alveolar			10x_3'_v3
Hoffmann_CommunBiol_2022_AO15_pool_16h_control	lung	ASC	Human alveolar progenitors generate dual lineage bronchioalveolar organoids	10.1038/s42003-022-03828-5	https://www.nature.com/articles/s42003-022-03828-5#data-availability	https://www.ncbi.nlm.nih.gov/geo/query/acc.cgi?acc=GSE197949	Hoffmann_CommunBiol_2022	AO15_pool_16h_control	alveolar			10x_3'_v3
Hoffmann_CommunBiol_2022_AO16_HT2_16h_control	lung	ASC	Human alveolar progenitors generate dual lineage bronchioalveolar organoids	10.1038/s42003-022-03828-5	https://www.nature.com/articles/s42003-022-03828-5#data-availability	https://www.ncbi.nlm.nih.gov/geo/query/acc.cgi?acc=GSE197949	Hoffmann_CommunBiol_2022	AO16_HT2_16h_control	alveolar			10x_3'_v3
Hoffmann_CommunBiol_2022_AO16_pool_16h_control	lung	ASC	Human alveolar progenitors generate dual lineage bronchioalveolar organoids	10.1038/s42003-022-03828-5	https://www.nature.com/articles/s42003-022-03828-5#data-availability	https://www.ncbi.nlm.nih.gov/geo/query/acc.cgi?acc=GSE197949	Hoffmann_CommunBiol_2022	AO16_pool_16h_control	alveolar			10x_3'_v3
Hoffmann_CommunBiol_2022_AO22_HT2_16h_control	lung	ASC	Human alveolar progenitors generate dual lineage bronchioalveolar organoids	10.1038/s42003-022-03828-5	https://www.nature.com/articles/s42003-022-03828-5#data-availability	https://www.ncbi.nlm.nih.gov/geo/query/acc.cgi?acc=GSE197949	Hoffmann_CommunBiol_2022	AO22_HT2_16h_control	alveolar			10x_3'_v3
Hoffmann_CommunBiol_2022_AO22_pool_16h_control	lung	ASC	Human alveolar progenitors generate dual lineage bronchioalveolar organoids	10.1038/s42003-022-03828-5	https://www.nature.com/articles/s42003-022-03828-5#data-availability	https://www.ncbi.nlm.nih.gov/geo/query/acc.cgi?acc=GSE197949	Hoffmann_CommunBiol_2022	AO22_pool_16h_control	alveolar			10x_3'_v3
Kadur_Nat_2022_LO_Control	lung	ASC	Human distal lung maps and lineage hierarchies reveal a bipotent progenitor	10.1038/s41586-022-04541-3	https://www.nature.com/articles/s41586-022-04541-3	http://www.ncbi.nlm.nih.gov/geo/query/acc.cgi?acc=GSE178519	Kadur_Nat_2022	LO_Control	alveolar			10x_3'_v3
Kadur_Nat_2022_LO_EGF_depletion	lung	ASC	Human distal lung maps and lineage hierarchies reveal a bipotent progenitor	10.1038/s41586-022-04541-3	https://www.nature.com/articles/s41586-022-04541-3	http://www.ncbi.nlm.nih.gov/geo/query/acc.cgi?acc=GSE178519	Kadur_Nat_2022	LO_EGF_depletion	alveolar			10x_3'_v3
Kadur_Nat_2022_LO_Serum_treatement	lung	ASC	Human distal lung maps and lineage hierarchies reveal a bipotent progenitor	10.1038/s41586-022-04541-3	https://www.nature.com/articles/s41586-022-04541-3	http://www.ncbi.nlm.nih.gov/geo/query/acc.cgi?acc=GSE178519	Kadur_Nat_2022	LO_Serum_treatement	alveolar			10x_3'_v3
Miller_DevCell_2020_Day_0	lung	ASC	In Vitro and In Vivo Development of the Human Airway at Single-Cell Resolution	10.1016/j.devcel.2020.01.033	https://www.sciencedirect.com/science/article/pii/S1534580720300654	https://www.ebi.ac.uk/biostudies/arrayexpress/studies/E-MTAB-8221	Miller_DevCell_2020	Day_0	alveolar			10x_3'_v2
Miller_DevCell_2020_Day_21	lung	ASC	In Vitro and In Vivo Development of the Human Airway at Single-Cell Resolution	10.1016/j.devcel.2020.01.033	https://www.sciencedirect.com/science/article/pii/S1534580720300654	https://www.ebi.ac.uk/biostudies/arrayexpress/studies/E-MTAB-8221	Miller_DevCell_2020	Day_21	alveolar			10x_3'_v2
Miller_DevCell_2020_Day_3	lung	ASC	In Vitro and In Vivo Development of the Human Airway at Single-Cell Resolution	10.1016/j.devcel.2020.01.033	https://www.sciencedirect.com/science/article/pii/S1534580720300654	https://www.ebi.ac.uk/biostudies/arrayexpress/studies/E-MTAB-8221	Miller_DevCell_2020	Day_3	alveolar			10x_3'_v2
Salahudeen_Nat_2020_GSM2855474_Lung_1_1	lung	ASC	Progenitor identification and SARS-CoV-2 infection in human distal lung organoids	10.1038/s41586-020-3014-1	https://www.nature.com/articles/s41586-020-3014-1#Sec10	https://www.ncbi.nlm.nih.gov/geo/query/acc.cgi?acc=GSE106850	Salahudeen_Nat_2020	GSM2855474_Lung_1_1	alveolar			10x_3'_v2
Salahudeen_Nat_2020_GSM2855475_Lung_1_2	lung	ASC	Progenitor identification and SARS-CoV-2 infection in human distal lung organoids	10.1038/s41586-020-3014-1	https://www.nature.com/articles/s41586-020-3014-1#Sec10	https://www.ncbi.nlm.nih.gov/geo/query/acc.cgi?acc=GSE106850	Salahudeen_Nat_2020	GSM2855475_Lung_1_2	alveolar			10x_3'_v2
Salahudeen_Nat_2020_GSM2855476_Lung_1_3	lung	ASC	Progenitor identification and SARS-CoV-2 infection in human distal lung organoids	10.1038/s41586-020-3014-1	https://www.nature.com/articles/s41586-020-3014-1#Sec10	https://www.ncbi.nlm.nih.gov/geo/query/acc.cgi?acc=GSE106850	Salahudeen_Nat_2020	GSM2855476_Lung_1_3	alveolar			10x_3'_v2
Salahudeen_Nat_2020_GSM2855477_Lung_1_4	lung	ASC	Progenitor identification and SARS-CoV-2 infection in human distal lung organoids	10.1038/s41586-020-3014-1	https://www.nature.com/articles/s41586-020-3014-1#Sec10	https://www.ncbi.nlm.nih.gov/geo/query/acc.cgi?acc=GSE106850	Salahudeen_Nat_2020	GSM2855477_Lung_1_4	alveolar			10x_3'_v2
Salahudeen_Nat_2020_GSM2855478_Lung_2_1	lung	ASC	Progenitor identification and SARS-CoV-2 infection in human distal lung organoids	10.1038/s41586-020-3014-1	https://www.nature.com/articles/s41586-020-3014-1#Sec10	https://www.ncbi.nlm.nih.gov/geo/query/acc.cgi?acc=GSE106850	Salahudeen_Nat_2020	GSM2855478_Lung_2_1	alveolar			10x_3'_v2
Salahudeen_Nat_2020_GSM2855479_Lung_2_2	lung	ASC	Progenitor identification and SARS-CoV-2 infection in human distal lung organoids	10.1038/s41586-020-3014-1	https://www.nature.com/articles/s41586-020-3014-1#Sec10	https://www.ncbi.nlm.nih.gov/geo/query/acc.cgi?acc=GSE106850	Salahudeen_Nat_2020	GSM2855479_Lung_2_2	alveolar			10x_3'_v2
Salahudeen_Nat_2020_GSM2855480_Lung_2_3	lung	ASC	Progenitor identification and SARS-CoV-2 infection in human distal lung organoids	10.1038/s41586-020-3014-1	https://www.nature.com/articles/s41586-020-3014-1#Sec10	https://www.ncbi.nlm.nih.gov/geo/query/acc.cgi?acc=GSE106850	Salahudeen_Nat_2020	GSM2855480_Lung_2_3	alveolar			10x_3'_v2
Salahudeen_Nat_2020_GSM2855481_Lung_2_4	lung	ASC	Progenitor identification and SARS-CoV-2 infection in human distal lung organoids	10.1038/s41586-020-3014-1	https://www.nature.com/articles/s41586-020-3014-1#Sec10	https://www.ncbi.nlm.nih.gov/geo/query/acc.cgi?acc=GSE106850	Salahudeen_Nat_2020	GSM2855481_Lung_2_4	alveolar			10x_3'_v2
Salahudeen_Nat_2020_GSM2855482_Lung_3_1	lung	ASC	Progenitor identification and SARS-CoV-2 infection in human distal lung organoids	10.1038/s41586-020-3014-1	https://www.nature.com/articles/s41586-020-3014-1#Sec10	https://www.ncbi.nlm.nih.gov/geo/query/acc.cgi?acc=GSE106850	Salahudeen_Nat_2020	GSM2855482_Lung_3_1	alveolar			10x_3'_v2
Salahudeen_Nat_2020_GSM2855483_Lung_3_2	lung	ASC	Progenitor identification and SARS-CoV-2 infection in human distal lung organoids	10.1038/s41586-020-3014-1	https://www.nature.com/articles/s41586-020-3014-1#Sec10	https://www.ncbi.nlm.nih.gov/geo/query/acc.cgi?acc=GSE106850	Salahudeen_Nat_2020	GSM2855483_Lung_3_2	alveolar			10x_3'_v2
Salahudeen_Nat_2020_GSM2855484_Lung_3_3	lung	ASC	Progenitor identification and SARS-CoV-2 infection in human distal lung organoids	10.1038/s41586-020-3014-1	https://www.nature.com/articles/s41586-020-3014-1#Sec10	https://www.ncbi.nlm.nih.gov/geo/query/acc.cgi?acc=GSE106850	Salahudeen_Nat_2020	GSM2855484_Lung_3_3	alveolar			10x_3'_v2
Salahudeen_Nat_2020_GSM2855485_Purified_AT2	lung	ASC	Progenitor identification and SARS-CoV-2 infection in human distal lung organoids	10.1038/s41586-020-3014-1	https://www.nature.com/articles/s41586-020-3014-1#Sec10	https://www.ncbi.nlm.nih.gov/geo/query/acc.cgi?acc=GSE106850	Salahudeen_Nat_2020	GSM2855485_Purified_AT2	alveolar			10x_3'_v2
Tran_iScience_2022_GSE164514_AEC_3D	lung	ASC	Development of human alveolar epithelial cell models to study distal lung biology and disease	10.1016/j.isci.2022.103780	https://www.sciencedirect.com/science/article/pii/S2589004222000505?via%3Dihub	http://www.ncbi.nlm.nih.gov/geo/query/acc.cgi?acc=GSE164514	Tran_iScience_2022	GSE164514_AEC_3D	alveolar			10x_3'_v3
Lamers_EMBOJ_2021_Lung_Bronchioalveolar	lung	ASC	An organoid-derived bronchioalveolar model for SARS-CoV-2 infection of human alveolar type II-like cells	10.15252/embj.2020105912	https://www.embopress.org/doi/full/10.15252/embj.2020105912	http://www.ncbi.nlm.nih.gov/geo/query/acc.cgi?acc=GSE161934	Lamers_EMBOJ_2021	Lung_Bronchioalveolar	alveolar			10x_3'_v3
Lim_CellStemCell_2023_Lung_organoid_epithelium	lung	FSC	Organoid modeling of human fetal lung alveolar development reveals mechanisms of cell fate patterning and neonatal respiratory disease	10.1016/j.stem.2022.11.013	https://www.cell.com/cell-stem-cell/fulltext/S1934-5909(22)00460-X	https://www.ebi.ac.uk/biostudies/arrayexpress/studies/E-MTAB-11435	Lim_CellStemCell_2023	Lung_organoid_epithelium		late		10x_5'_v1
Lim_CellStemCell_2023_Lung_alveolar_organoid_epithelium	lung	FSC	Organoid modeling of human fetal lung alveolar development reveals mechanisms of cell fate patterning and neonatal respiratory disease	10.1016/j.stem.2022.11.013	https://www.cell.com/cell-stem-cell/fulltext/S1934-5909(22)00460-X	https://www.ebi.ac.uk/biostudies/arrayexpress/studies/E-MTAB-11435	Lim_CellStemCell_2023	Lung_alveolar_organoid_epithelium		late		10x_5'_v1
He_Cell_2022_ASCL1_overexpression	lung	FSC	A human fetal lung cell atlas uncovers proximal-distal gradients of differentiation and key regulators of epithelial fates	10.1016/j.cell.2022.11.005	https://www.cell.com/cell/fulltext/S0092-8674(22)01415-5	https://www.ebi.ac.uk/biostudies/arrayexpress/studies/E-MTAB-11267	He_Cell_2022	ASCL1_overexpression		late		10x_5'_v1
He_Cell_2022_deltaNp63alpha_overexpression	lung	FSC	A human fetal lung cell atlas uncovers proximal-distal gradients of differentiation and key regulators of epithelial fates	10.1016/j.cell.2022.11.005	https://www.cell.com/cell/fulltext/S0092-8674(22)01415-5	https://www.ebi.ac.uk/biostudies/arrayexpress/studies/E-MTAB-11267	He_Cell_2022	deltaNp63alpha_overexpression		late		10x_5'_v1
He_Cell_2022_NEUROD1_overexpression	lung	FSC	A human fetal lung cell atlas uncovers proximal-distal gradients of differentiation and key regulators of epithelial fates	10.1016/j.cell.2022.11.005	https://www.cell.com/cell/fulltext/S0092-8674(22)01415-5	https://www.ebi.ac.uk/biostudies/arrayexpress/studies/E-MTAB-11267	He_Cell_2022	NEUROD1_overexpression		late		10x_5'_v1
He_Cell_2022_NEUROG3_overexpression	lung	FSC	A human fetal lung cell atlas uncovers proximal-distal gradients of differentiation and key regulators of epithelial fates	10.1016/j.cell.2022.11.005	https://www.cell.com/cell/fulltext/S0092-8674(22)01415-5	https://www.ebi.ac.uk/biostudies/arrayexpress/studies/E-MTAB-11267	He_Cell_2022	NEUROG3_overexpression		late		10x_5'_v1
He_Cell_2022_PAX9_overexpression	lung	FSC	A human fetal lung cell atlas uncovers proximal-distal gradients of differentiation and key regulators of epithelial fates	10.1016/j.cell.2022.11.005	https://www.cell.com/cell/fulltext/S0092-8674(22)01415-5	https://www.ebi.ac.uk/biostudies/arrayexpress/studies/E-MTAB-11267	He_Cell_2022	PAX9_overexpression		late		10x_5'_v1
He_Cell_2022_RFX6_overexpression	lung	FSC	A human fetal lung cell atlas uncovers proximal-distal gradients of differentiation and key regulators of epithelial fates	10.1016/j.cell.2022.11.005	https://www.cell.com/cell/fulltext/S0092-8674(22)01415-5	https://www.ebi.ac.uk/biostudies/arrayexpress/studies/E-MTAB-11267	He_Cell_2022	RFX6_overexpression		late		10x_5'_v1
He_Cell_2022_TFAP2A_overexpression	lung	FSC	A human fetal lung cell atlas uncovers proximal-distal gradients of differentiation and key regulators of epithelial fates	10.1016/j.cell.2022.11.005	https://www.cell.com/cell/fulltext/S0092-8674(22)01415-5	https://www.ebi.ac.uk/biostudies/arrayexpress/studies/E-MTAB-11267	He_Cell_2022	TFAP2A_overexpression		late		10x_5'_v1
He_Cell_2022_wild_type_genotype	lung	FSC	A human fetal lung cell atlas uncovers proximal-distal gradients of differentiation and key regulators of epithelial fates	10.1016/j.cell.2022.11.005	https://www.cell.com/cell/fulltext/S0092-8674(22)01415-5	https://www.ebi.ac.uk/biostudies/arrayexpress/studies/E-MTAB-11267	He_Cell_2022	wild_type_genotype		late		10x_5'_v1
Rosado_BioRxiv_2021_GSM4984050_LungOD7	lung	IPS	Self-organized stem cell-derived human lung buds with proximo-distal patterning and novel targets of SARS-CoV-2	10.1101/2021.01.06.425622	https://www.biorxiv.org/content/10.1101/2021.01.06.425622v1	https://www.ncbi.nlm.nih.gov/geo/query/acc.cgi?acc=GSE163698	Rosado_BioRxiv_2021	GSM4984050_LungOD7	alveolar			10x_3'_v3
Lee_NatCommun_2021B_GSM5399379_LBO	lung	IPS	Development of a quantitative prediction algorithm for target organ-specific similarity of human pluripotent stem cell-derived organoids and cells	10.1038/s41467-021-24746-w	https://www.nature.com/articles/s41467-021-24746-w	https://www.ncbi.nlm.nih.gov/geo/query/acc.cgi?acc=%20GSE178858	Lee_NatCommun_2021B	GSM5399379_LBO		56day		10x_3'_v3
Suzuki_STARProt_2021_LungO_BU3_NGPT_FGF210DCIY_1	lung	IPS	Differentiation of human pluripotent stem cells into functional airway basal stem cells	10.1016/j.xpro.2021.100683	https://www.sciencedirect.com/science/article/pii/S2666166721003907?via%3Dihub#sec7.3	http://www.ncbi.nlm.nih.gov/geo/query/acc.cgi?acc=GSE142246	Suzuki_STARProt_2021	LungO_BU3_NGPT_FGF210DCIY_1		46day		10x_3'_v2
Suzuki_STARProt_2021_LungO_BU3_NGPT_FGF210DCIY_2	lung	IPS	Differentiation of human pluripotent stem cells into functional airway basal stem cells	10.1016/j.xpro.2021.100683	https://www.sciencedirect.com/science/article/pii/S2666166721003907?via%3Dihub#sec7.3	http://www.ncbi.nlm.nih.gov/geo/query/acc.cgi?acc=GSE142246	Suzuki_STARProt_2021	LungO_BU3_NGPT_FGF210DCIY_2		46day		10x_3'_v2
Suzuki_STARProt_2021_LungO_BU3_NGPT_Basal_Cell_Medium_1	lung	IPS	Differentiation of human pluripotent stem cells into functional airway basal stem cells	10.1016/j.xpro.2021.100683	https://www.sciencedirect.com/science/article/pii/S2666166721003907?via%3Dihub#sec7.3	http://www.ncbi.nlm.nih.gov/geo/query/acc.cgi?acc=GSE142246	Suzuki_STARProt_2021	LungO_BU3_NGPT_Basal_Cell_Medium_1		46day		10x_3'_v2
Suzuki_STARProt_2021_LungO_BU3_NGPT_Basal_Cell_Medium_2	lung	IPS	Differentiation of human pluripotent stem cells into functional airway basal stem cells	10.1016/j.xpro.2021.100683	https://www.sciencedirect.com/science/article/pii/S2666166721003907?via%3Dihub#sec7.3	http://www.ncbi.nlm.nih.gov/geo/query/acc.cgi?acc=GSE142246	Suzuki_STARProt_2021	LungO_BU3_NGPT_Basal_Cell_Medium_2		46day		10x_3'_v2
Hein_Dev_2022_10_week_LPO	lung	IPS	Stable iPSC-derived NKX2-1+ lung bud tip progenitor organoids give rise to airway and alveolar cell types	10.1242/dev.200693	https://journals.biologists.com/dev/article/149/20/dev200693/276470/Stable-iPSC-derived-NKX2-1-lung-bud-tip-progenitor	https://www.ebi.ac.uk/arrayexpress/experiments/E-MTAB-11953/	Hein_Dev_2022	10_week_LPO		70day		10x_3'_v3
Hein_Dev_2022_10_week_iBTO	lung	IPS	Stable iPSC-derived NKX2-1+ lung bud tip progenitor organoids give rise to airway and alveolar cell types	10.1242/dev.200693	https://journals.biologists.com/dev/article/149/20/dev200693/276470/Stable-iPSC-derived-NKX2-1-lung-bud-tip-progenitor	https://www.ebi.ac.uk/arrayexpress/experiments/E-MTAB-11953/	Hein_Dev_2022	10_week_iBTO		70day		10x_3'_v3
Hein_Dev_2022_3_week_LPO_Batch1	lung	IPS	Stable iPSC-derived NKX2-1+ lung bud tip progenitor organoids give rise to airway and alveolar cell types	10.1242/dev.200693	https://journals.biologists.com/dev/article/149/20/dev200693/276470/Stable-iPSC-derived-NKX2-1-lung-bud-tip-progenitor	https://www.ebi.ac.uk/arrayexpress/experiments/E-MTAB-11953/	Hein_Dev_2022	3_week_LPO_Batch1		21day		10x_3'_v3
Hein_Dev_2022_3_week_LPO_Batch2	lung	IPS	Stable iPSC-derived NKX2-1+ lung bud tip progenitor organoids give rise to airway and alveolar cell types	10.1242/dev.200693	https://journals.biologists.com/dev/article/149/20/dev200693/276470/Stable-iPSC-derived-NKX2-1-lung-bud-tip-progenitor	https://www.ebi.ac.uk/arrayexpress/experiments/E-MTAB-11953/	Hein_Dev_2022	3_week_LPO_Batch2		21day		10x_3'_v3
Hein_Dev_2022_4_week_iBTO	lung	IPS	Stable iPSC-derived NKX2-1+ lung bud tip progenitor organoids give rise to airway and alveolar cell types	10.1242/dev.200693	https://journals.biologists.com/dev/article/149/20/dev200693/276470/Stable-iPSC-derived-NKX2-1-lung-bud-tip-progenitor	https://www.ebi.ac.uk/arrayexpress/experiments/E-MTAB-11953/	Hein_Dev_2022	4_week_iBTO		28day		10x_3'_v3
Hein_Dev_2022_6_week_LPO_Batch1	lung	IPS	Stable iPSC-derived NKX2-1+ lung bud tip progenitor organoids give rise to airway and alveolar cell types	10.1242/dev.200693	https://journals.biologists.com/dev/article/149/20/dev200693/276470/Stable-iPSC-derived-NKX2-1-lung-bud-tip-progenitor	https://www.ebi.ac.uk/arrayexpress/experiments/E-MTAB-11953/	Hein_Dev_2022	6_week_LPO_Batch1		42day		10x_3'_v3
Hein_Dev_2022_6_week_LPO_Batch2	lung	IPS	Stable iPSC-derived NKX2-1+ lung bud tip progenitor organoids give rise to airway and alveolar cell types	10.1242/dev.200693	https://journals.biologists.com/dev/article/149/20/dev200693/276470/Stable-iPSC-derived-NKX2-1-lung-bud-tip-progenitor	https://www.ebi.ac.uk/arrayexpress/experiments/E-MTAB-11953/	Hein_Dev_2022	6_week_LPO_Batch2		42day		10x_3'_v3
Hein_Dev_2022_Spheroids	lung	IPS	Stable iPSC-derived NKX2-1+ lung bud tip progenitor organoids give rise to airway and alveolar cell types	10.1242/dev.200693	https://journals.biologists.com/dev/article/149/20/dev200693/276470/Stable-iPSC-derived-NKX2-1-lung-bud-tip-progenitor	https://www.ebi.ac.uk/arrayexpress/experiments/E-MTAB-11953/	Hein_Dev_2022	Spheroids		0day		10x_3'_v3
Li_StemCR_2020_Stage4	pancreas	IPS	Single-Cell RNA-Seq Reveals that CD9 Is a Negative Marker of Glucose-Responsive Pancreatic β-like Cells Derived from Human Pluripotent Stem Cells	10.1016/j.stemcr.2020.09.009	https://www.sciencedirect.com/science/article/pii/S2213671120303842	https://www.ncbi.nlm.nih.gov/bioproject/?term=PRJNA594252	Li_StemCR_2020	Stage4		10day		10x_3'_v2
Li_StemCR_2020_Stage5	pancreas	IPS	Single-Cell RNA-Seq Reveals that CD9 Is a Negative Marker of Glucose-Responsive Pancreatic β-like Cells Derived from Human Pluripotent Stem Cells	10.1016/j.stemcr.2020.09.009	https://www.sciencedirect.com/science/article/pii/S2213671120303842	https://www.ncbi.nlm.nih.gov/bioproject/?term=PRJNA594252	Li_StemCR_2020	Stage5		13day		10x_3'_v2
Li_StemCR_2020_Stage6	pancreas	IPS	Single-Cell RNA-Seq Reveals that CD9 Is a Negative Marker of Glucose-Responsive Pancreatic β-like Cells Derived from Human Pluripotent Stem Cells	10.1016/j.stemcr.2020.09.009	https://www.sciencedirect.com/science/article/pii/S2213671120303842	https://www.ncbi.nlm.nih.gov/bioproject/?term=PRJNA594252	Li_StemCR_2020	Stage6		25day		10x_3'_v2
Wiedenmann_NatBME_2021_day13	pancreas	IPS	Single-cell-resolved differentiation of human induced pluripotent stem cells into pancreatic duct-like organoids on a microwell chip	10.1038/s41551-021-00757-2	https://www.nature.com/articles/s41551-021-00757-2	https://www.ncbi.nlm.nih.gov/geo/query/acc.cgi?acc=GSE162547	Wiedenmann_NatBME_2021	day13		13day		10x_3'_v3
Wiedenmann_NatBME_2021_day14	pancreas	IPS	Single-cell-resolved differentiation of human induced pluripotent stem cells into pancreatic duct-like organoids on a microwell chip	10.1038/s41551-021-00757-2	https://www.nature.com/articles/s41551-021-00757-2	https://www.ncbi.nlm.nih.gov/geo/query/acc.cgi?acc=GSE162547	Wiedenmann_NatBME_2021	day14		14day		10x_3'_v3
Wiedenmann_NatBME_2021_day16	pancreas	IPS	Single-cell-resolved differentiation of human induced pluripotent stem cells into pancreatic duct-like organoids on a microwell chip	10.1038/s41551-021-00757-2	https://www.nature.com/articles/s41551-021-00757-2	https://www.ncbi.nlm.nih.gov/geo/query/acc.cgi?acc=GSE162547	Wiedenmann_NatBME_2021	day16		16day		10x_3'_v3
Wiedenmann_NatBME_2021_day20	pancreas	IPS	Single-cell-resolved differentiation of human induced pluripotent stem cells into pancreatic duct-like organoids on a microwell chip	10.1038/s41551-021-00757-2	https://www.nature.com/articles/s41551-021-00757-2	https://www.ncbi.nlm.nih.gov/geo/query/acc.cgi?acc=GSE162547	Wiedenmann_NatBME_2021	day20		20day		10x_3'_v3
Wiedenmann_NatBME_2021_day23	pancreas	IPS	Single-cell-resolved differentiation of human induced pluripotent stem cells into pancreatic duct-like organoids on a microwell chip	10.1038/s41551-021-00757-2	https://www.nature.com/articles/s41551-021-00757-2	https://www.ncbi.nlm.nih.gov/geo/query/acc.cgi?acc=GSE162547	Wiedenmann_NatBME_2021	day23		23day		10x_3'_v3
Wiedenmann_NatBME_2021_day27	pancreas	IPS	Single-cell-resolved differentiation of human induced pluripotent stem cells into pancreatic duct-like organoids on a microwell chip	10.1038/s41551-021-00757-2	https://www.nature.com/articles/s41551-021-00757-2	https://www.ncbi.nlm.nih.gov/geo/query/acc.cgi?acc=GSE162547	Wiedenmann_NatBME_2021	day27		27day		10x_3'_v3
Wiedenmann_NatBME_2021_day31_300cells	pancreas	IPS	Single-cell-resolved differentiation of human induced pluripotent stem cells into pancreatic duct-like organoids on a microwell chip	10.1038/s41551-021-00757-2	https://www.nature.com/articles/s41551-021-00757-2	https://www.ncbi.nlm.nih.gov/geo/query/acc.cgi?acc=GSE162547	Wiedenmann_NatBME_2021	day31_300cells		31day		10x_3'_v3
Wiedenmann_NatBME_2021_day31_600cells	pancreas	IPS	Single-cell-resolved differentiation of human induced pluripotent stem cells into pancreatic duct-like organoids on a microwell chip	10.1038/s41551-021-00757-2	https://www.nature.com/articles/s41551-021-00757-2	https://www.ncbi.nlm.nih.gov/geo/query/acc.cgi?acc=GSE162547	Wiedenmann_NatBME_2021	day31_600cells		31day		10x_3'_v3
Augsornworawat_NatCellBio_2023_GSM5979665_scislet1	pancreas	IPS	Single-nucleus multi-omics of human stem cell-derived islets identifies deficiencies in lineage specification	10.1038/s41556-023-01219-4	https://www.nature.com/articles/s41556-023-01150-8	https://www.ncbi.nlm.nih.gov/geo/query/acc.cgi?acc=GSE199636	Augsornworawat_NatCellBio_2023	GSM5979665_scislet1		0day		10x_3'_v3
Augsornworawat_NatCellBio_2023_GSM5979667_scislet2	pancreas	IPS	Single-nucleus multi-omics of human stem cell-derived islets identifies deficiencies in lineage specification	10.1038/s41556-023-01219-4	https://www.nature.com/articles/s41556-023-01150-8	https://www.ncbi.nlm.nih.gov/geo/query/acc.cgi?acc=GSE199636	Augsornworawat_NatCellBio_2023	GSM5979667_scislet2		0day		10x_3'_v3
Augsornworawat_NatCellBio_2023_GSM5979673_week2	pancreas	IPS	Single-nucleus multi-omics of human stem cell-derived islets identifies deficiencies in lineage specification	10.1038/s41556-023-01219-4	https://www.nature.com/articles/s41556-023-01150-8	https://www.ncbi.nlm.nih.gov/geo/query/acc.cgi?acc=GSE199636	Augsornworawat_NatCellBio_2023	GSM5979673_week2		14day		10x_3'_v3
Augsornworawat_NatCellBio_2023_GSM5979675_week3	pancreas	IPS	Single-nucleus multi-omics of human stem cell-derived islets identifies deficiencies in lineage specification	10.1038/s41556-023-01219-4	https://www.nature.com/articles/s41556-023-01150-8	https://www.ncbi.nlm.nih.gov/geo/query/acc.cgi?acc=GSE199636	Augsornworawat_NatCellBio_2023	GSM5979675_week3		21day		10x_3'_v3
Augsornworawat_NatCellBio_2023_GSM5979677_week4	pancreas	IPS	Single-nucleus multi-omics of human stem cell-derived islets identifies deficiencies in lineage specification	10.1038/s41556-023-01219-4	https://www.nature.com/articles/s41556-023-01150-8	https://www.ncbi.nlm.nih.gov/geo/query/acc.cgi?acc=GSE199636	Augsornworawat_NatCellBio_2023	GSM5979677_week4		28day		10x_3'_v3
Augsornworawat_NatCellBio_2023_GSM5979683_txpscislet1	pancreas	IPS	Single-nucleus multi-omics of human stem cell-derived islets identifies deficiencies in lineage specification	10.1038/s41556-023-01219-4	https://www.nature.com/articles/s41556-023-01150-8	https://www.ncbi.nlm.nih.gov/geo/query/acc.cgi?acc=GSE199636	Augsornworawat_NatCellBio_2023	GSM5979683_txpscislet1		180day	transplant	10x_3'_v3
Augsornworawat_NatCellBio_2023_GSM5979685_txpscislet2	pancreas	IPS	Single-nucleus multi-omics of human stem cell-derived islets identifies deficiencies in lineage specification	10.1038/s41556-023-01219-4	https://www.nature.com/articles/s41556-023-01150-8	https://www.ncbi.nlm.nih.gov/geo/query/acc.cgi?acc=GSE199636	Augsornworawat_NatCellBio_2023	GSM5979685_txpscislet2		180day	transplant	10x_3'_v3
Augsornworawat_NatCellBio_2023_GSM5979687_txpscislet3	pancreas	IPS	Single-nucleus multi-omics of human stem cell-derived islets identifies deficiencies in lineage specification	10.1038/s41556-023-01219-4	https://www.nature.com/articles/s41556-023-01150-8	https://www.ncbi.nlm.nih.gov/geo/query/acc.cgi?acc=GSE199636	Augsornworawat_NatCellBio_2023	GSM5979687_txpscislet3		180day	transplant	10x_3'_v3
Augsornworawat_NatCellBio_2023_GSM6571152_month6	pancreas	IPS	Single-nucleus multi-omics of human stem cell-derived islets identifies deficiencies in lineage specification	10.1038/s41556-023-01219-4	https://www.nature.com/articles/s41556-023-01150-8	https://www.ncbi.nlm.nih.gov/geo/query/acc.cgi?acc=GSE199636	Augsornworawat_NatCellBio_2023	GSM6571152_month6		180day		10x_3'_v3
Augsornworawat_NatCellBio_2023_GSM6571154_month12	pancreas	IPS	Single-nucleus multi-omics of human stem cell-derived islets identifies deficiencies in lineage specification	10.1038/s41556-023-01219-4	https://www.nature.com/articles/s41556-023-01150-8	https://www.ncbi.nlm.nih.gov/geo/query/acc.cgi?acc=GSE199636	Augsornworawat_NatCellBio_2023	GSM6571154_month12		360day		10x_3'_v3
McCray_AJCEU_2019_Organoid	prostate	ASC	Single-cell RNA-Seq analysis identifies a putative epithelial stem cell population in human primary prostate cells in monolayer and organoid culture conditions	no	https://www.ncbi.nlm.nih.gov/pmc/articles/PMC6627543/	https://www.ncbi.nlm.nih.gov/geo/query/acc.cgi?acc=GSE130318	McCray_AJCEU_2019	Organoid				10x_3'_v2
Yoon_NatCommun_2022_salivary_gland_organoids	salivarygland	ASC	Salivary gland organoid culture maintains distinct glandular properties of murine and human major salivary glands	10.1038/s41467-022-30934-z	https://www.nature.com/articles/s41467-022-30934-z	https://www.ncbi.nlm.nih.gov/geo/query/acc.cgi?acc=GSE184526	Yoon_NatCommun_2022	salivary_gland_organoids				10x_3'_v3
Yoon_NatCommun_2022_salivary_gland_organoids_latepassages	salivarygland	ASC	Salivary gland organoid culture maintains distinct glandular properties of murine and human major salivary glands	10.1038/s41467-022-30934-z	https://www.nature.com/articles/s41467-022-30934-z	https://www.ncbi.nlm.nih.gov/geo/query/acc.cgi?acc=GSE184526	Yoon_NatCommun_2022	salivary_gland_organoids_latepassages				10x_3'_v3
Aguilar_NatCommun_2022_A1	stomach	ASC	Helicobacter pylori shows tropism to gastric differentiated pit cells dependent on urea chemotaxis	10.1038/s41467-022-33165-4	https://www.nature.com/articles/s41467-022-33165-4	https://www.ncbi.nlm.nih.gov/geo/query/acc.cgi?acc=GSE167561	Aguilar_NatCommun_2022	A1				10x_3'_v2
Aguilar_NatCommun_2022_C8	stomach	ASC	Helicobacter pylori shows tropism to gastric differentiated pit cells dependent on urea chemotaxis	10.1038/s41467-022-33165-4	https://www.nature.com/articles/s41467-022-33165-4	https://www.ncbi.nlm.nih.gov/geo/query/acc.cgi?acc=GSE167561	Aguilar_NatCommun_2022	C8				10x_3'_v2
Aguilar_NatCommun_2022_C9	stomach	ASC	Helicobacter pylori shows tropism to gastric differentiated pit cells dependent on urea chemotaxis	10.1038/s41467-022-33165-4	https://www.nature.com/articles/s41467-022-33165-4	https://www.ncbi.nlm.nih.gov/geo/query/acc.cgi?acc=GSE167561	Aguilar_NatCommun_2022	C9				10x_3'_v2
Thispaper_Thispaper_2023_stomach_antrum_organoids	stomach	ASC					Thispaper_Thispaper_2023	stomach_antrum_organoids	antrum			10x_3'_v3
Thispaper_Thispaper_2023_stomach_corpus_organoids	stomach	ASC					Thispaper_Thispaper_2023	stomach_corpus_organoids	corpus			10x_3'_v3
Lee_NatCommun_2021A_GSM5399380_GO	stomach	IPS	Development of a quantitative prediction algorithm for target organ-specific similarity of human pluripotent stem cell-derived organoids and cells	10.1038/s41467-021-24746-w	https://www.nature.com/articles/s41467-021-24746-w	https://www.ncbi.nlm.nih.gov/geo/query/acc.cgi?acc=%20GSE178858	Lee_NatCommun_2021A	GSM5399380_GO		53day		10x_3'_v3
Romitti_NatCommun_2022_Human_Thyroid_Organoid_day58	thyroid	IPS	Transplantable human thyroid organoids generated from embryonic stem cells to rescue hypothyroidism	10.1038/s41467-022-34776-7	https://www.nature.com/articles/s41467-022-34776-7#data-availability	https://www.ncbi.nlm.nih.gov/geo/query/acc.cgi?acc=GSE203085	Romitti_NatCommun_2022	Human_Thyroid_Organoid_day58		58day		10x_3'_v3
Romitti_NatCommun_2022_Human_Thyroid_Organoid	thyroid	IPS	Transplantable human thyroid organoids generated from embryonic stem cells to rescue hypothyroidism	10.1038/s41467-022-34776-7	https://www.nature.com/articles/s41467-022-34776-7#data-availability	https://www.ncbi.nlm.nih.gov/geo/query/acc.cgi?acc=GSE203085	Romitti_NatCommun_2022	Human_Thyroid_Organoid		45day		10x_3'_v3

## Sheet: Supplementary_Table_2
Tissue	Cell type	Markers
intestine	epithelial	CDH1, CDX2, LGALS4
intestine	enteroendocrine cells	CHGA, CHGB
intestine	M/X cells	MLN, GHRL
intestine	D cells	SST
intestine	β cells	INS
intestine	L cells	GCG
intestine	N cells	NTS
intestine	K cells	GIP
intestine	I cells	CCK
intestine	enterochromaffin cells	TPH1, NPW, TAC1
intestine	goblet cells	MUC2, SPINK4, SPDEF, CLCA1, FCGBP
intestine	younger goblet cells	SPINK4
intestine	older goblet cells	ZG16
intestine	MUC2- goblet cells	SPDEF
intestine	BEST2 goblet cells	BEST2
intestine	enterocytes	SI, RBP2, FABP2
intestine	enterocyte precursors	FGG
intestine	mature enterocytes	SI
intestine	colonocytes	CA2, SLC26A2, FABP1
intestine	colonocyte precursors	CA1
intestine	mature colonocytes	CEACAM7, CA2
intestine	stem cells	LGR5, ASCL2, SMOC2, RGMB, OLFM4, LRIG1
intestine	basal cells	KRT4, KRT5
intestine	ciliated cells	FOXJ1
intestine	paneth cells	DEFA5, DEFA6
intestine	Microfold cells	SPIB
intestine	tuft cells	POU2F3, TRPM5, AVIL
intestine	BEST4+ epithelial	BEST4, OTOP2, CA7
intestine	mesenchymal	POSTN, DCN, TCF21, PDGFRA, LUM
intestine	pericytes	NOTCH3, MCAM, RGS5, PDGFRB
intestine	immature pericytes	NDUFA4L2
intestine	contractile pericytes	PLN, RERGL, KCNA5, KCNAB1, NRIP2
intestine	angiogenic pericytes	ENPEP, ABCC8, COL25A1, TEX41
intestine	CD3660 pericytes	CD3660
intestine	mesothelial cells	KRT19, LRRN4, UPK3B, WT1
intestine	RGS5 pericytes	RGS5
intestine	PRG4 pericytes	PRG4
intestine	smooth muscle cells (SMC)	DES, CNN1, ACTA2, MYH11
intestine	SMC 1 (PLPP2)	PLPP2
intestine	SMC 2 (PART1)	PART1, CAPN3
intestine	myofibroblasts	TAGLN, DCN, HHIP, NPNT, SYT10, RSPO2, SYT1, PTGER1
intestine	mesoderm 1 (HAND1)	HAND1, HAND2, PITX2
intestine	mesoderm 2 (ZEB2)	ZEB2
intestine	stromal 2 (NPY)	PDGFRA, BMP4, F3, NPY, CH25H
intestine	stromal 3 (C7)	C7, KCNN3, LRRC3B, C3, CLEC3B, SEMA3E
intestine	T reticular cells	CCL19, GREM1, TNFSF13B
intestine	follicular dendritic cells (FDC)	CXCL13, CR1, CR2
intestine	mLN stromal	FMO2, LMO3, RASD1, PODN
intestine	stromal 4 (MMP1)	MMP1, MMP3, PDPN, COL7A1, CHI3L1
intestine	stromal 1 (ADAMDEC1)	ADAMDEC1, ADAM28, CCL11, CCL8, CCL13
intestine	Interstitial cells of Cajal (ICC)	KIT, ANO1, ETV132, DLK1, CDH8, CDH10, PRKCQ
intestine	cycling stromal cells	MKI67, TOP2A, CDK1
intestine	mLTo cells	UBD, CLSTN3, SLC22A3, TNFSF11, APLNR
intestine	endothelial	CDH5, KDR, CD34, ESAM, FLT1
intestine	lymphatic endothelium	ACKR4, MADCAM1, ADGRG3, STAB2, CLDN11, ADAMTS4
intestine	LEC1 (ACKR4)	ACKR4, OTC
intestine	LEC2 (MADCAM1)	MADCAM1, GP1BA, UBD, ANO9, FIBIN, PAPLN
intestine	LEC3 (ADGRG3)	ADGRG3
intestine	LEC4 (STAB2)	STAB2, SATB2, PTX3, CXADR
intestine	LEC5 (CLDN11)	CLDN11, DEGS2, SBSPON, ANGPT2, GJA4
intestine	LEC6 (ADAMTS4)	ADAMTS4
intestine	arterial	GJA4, HEY1, HEY2, EFNB2
intestine	venous	ACKR1, VWF
intestine	lymphatic endothelium	PROX1, LYVE1, CCL21
intestine	capillary	RGCC, VWA1
intestine	arterial capillaries	CA4, FCN3
intestine	cycling endothelial cells	MKI67, TOP2A, CDK1
intestine	neural	ELAVL3, ELAVL4, PHOX2B, ASCL1
intestine	neuron	STMN2, MAP
intestine	schwann cell	MPZ
intestine	immune	CD53, CD37, PTPRC, CD48, ITGB2
liverbileduct	epithelial	EPCAM, PLCG2
liverbileduct	hepatocytes	HNF4A, CEBPA, RBP4, ASGR1, ALB, APOM, FGA
liverbileduct	portal hepatocytes	HAMP, CRP, SDS
liverbileduct	central hepatocytes	CYP2E1, CYP3A4, IGFBP1
liverbileduct	endothelial	ERG, CD31
liverbileduct	portal endothelial	EMP1, SPRY1, CLEC14A
liverbileduct	central endothelial	STAB1, OIT3, CTSD
liverbileduct	stellate cells	CYGB, DES, COL1A1, PDGFRB, ACTA2
liverbileduct	biliary cells	KRT17, KRT7, OPN, EPCAM
liverbileduct	kupffer cells	CD14, FLT1
lung	progenitor cells	FABP1, AFP
lung	basal cells	TP63, KRT14
lung	ciliated cells	FOXJ1
lung	goblet cells	MUC5AC, MUC5B
lung	club cells	SCGB1A1, CC10
lung	alveolar type 2 (AT2) cells	SFTPC, SFTPB
lung	alveolar type 1 (AT1) cells	PDPN, HOPX
lung	neuroendocrine cells	CHGA, ASCL1
lung	airway secretory cells	SCGB3A2
pancreas	pancreatic cells	PDX1
pancreas	ductal cells	MUC13, CLDN1, MMP1
pancreas	endothelial	CHGA
pancreas	alpha cells	GCG
pancreas	beta cells	INS
pancreas	delta cells	SST
pancreas	PP cells	PPY
pancreas	epsilon cells	GHRL
pancreas	acinar cells	PRSS1
prostate	epithelial	ITGA6, TACSTD2
prostate	quiescent cells	DKK1
prostate	luminal cells	KRT8, KRT18, MMP9
prostate	basal cells	KRT5, TP63, PDPN
prostate	stem cells	KRT13, SERPINB1, LY6D, PSCA, KLK11, CSTB
prostate	basal cells	KRT5
salivarygland	acinar cells	SPDEF, AQP5, BPIFA2
salivarygland	luminal duct cells	CLCN2, PIGRHGA
stomach	enteroendocrine cells	CHGA, CHGB
stomach	M/X cells	GHRL
stomach	EC cells	TPH1
stomach	ECL cells	HDC
stomach	D cells	SST
stomach	G cells	GAST
stomach	pit cells	MUC5AC
stomach	neck cells	MUC6
stomach	chief cells	PGC
stomach	mesenchymal	DCN
stomach	fibroblast	PDPN
thyroid	basal cells	KRT5
thyroid	thyrocytes	NKX2-1, PAX8, FOXE1, TG, TSHR, TPO
thyroid	cardiovascular cells	DEX, TNNT2
thyroid	goblet cells	MUC5AC, MUC5B, TFF3

## Sheet: Supplementary_Table_3
Charlie,2023
raw_annotation_2_simple	stem cells	enterocytes	enteroendocrine cells	goblet cells	Microfold cells	pericytes	cycling stromal cells	stromal 2 (NPY)	mesothelial cells	mesoderm 1 (HAND1)	stromal 1 (ADAMDEC1)	ciliated cells	stromal 3 (C7)	schwann cell	Interstitial cells of Cajal (ICC)	neuron	mLTo cells	lymphatic endothelium	mesoderm 2 (ZEB2)	smooth muscle cells (SMC)	paneth cells	basal cells	cycling endothelial cells	immune	tuft cells
Enterocyte	446	1312	0	3	26	0	0	0	0	0	0	0	0	0	0	0	0	0	0	0	0	0	0	0	0
Enteroendocrine	7	0	74	0	0	0	0	0	0	0	0	0	0	0	0	3	0	0	0	0	0	0	0	0	0
Goblet	27	1	0	91	0	0	0	0	0	0	0	0	0	0	1	0	0	0	0	0	0	0	0	0	0
Stem cell	1630	761	0	4	0	0	0	0	0	0	0	0	0	0	0	0	0	0	0	0	0	0	0	0	0
TA	603	86	0	6	0	0	0	0	0	0	0	0	0	0	0	0	0	0	0	0	0	0	0	0	0
He,2022
raw_annotation_2_simple	stem cells	enterocytes	enteroendocrine cells	goblet cells	Microfold cells	pericytes	cycling stromal cells	stromal 2 (NPY)	mesothelial cells	mesoderm 1 (HAND1)	stromal 1 (ADAMDEC1)	ciliated cells	stromal 3 (C7)	schwann cell	Interstitial cells of Cajal (ICC)	neuron	mLTo cells	lymphatic endothelium	mesoderm 2 (ZEB2)	smooth muscle cells (SMC)	paneth cells	basal cells	cycling endothelial cells	immune	tuft cells
Enterocyte	292	350	0	35	2	0	0	0	0	0	0	0	0	0	0	1	0	0	0	0	0	0	0	0	0
Enterocyte_precursor	338	71	0	60	0	0	0	0	0	0	0	0	0	0	0	0	0	0	0	0	0	0	0	0	0
Enteroendocrine	15	0	34	1	0	0	0	0	0	0	0	0	0	0	0	0	0	0	0	0	0	0	0	0	0
Goblet	1	0	0	225	0	0	0	0	0	0	0	0	0	0	0	0	0	0	0	0	0	0	0	0	0
Paneth	3	0	0	17	0	0	0	0	0	0	0	0	0	0	0	0	0	0	0	0	0	0	0	0	0
Secretory progenitor	50	0	0	85	1	0	0	0	0	0	0	0	0	0	0	0	0	0	0	0	0	0	0	0	0
Stem cell	295	0	0	0	0	0	0	0	0	0	0	0	0	0	0	0	0	0	0	0	0	0	0	0	0
TA	973	0	0	30	1	0	0	0	0	0	0	0	0	0	0	0	0	0	0	0	0	0	0	0	0
Kilik,2021
raw_annotation_2_simple	stem cells	enterocytes	enteroendocrine cells	goblet cells	Microfold cells	pericytes	cycling stromal cells	stromal 2 (NPY)	mesothelial cells	mesoderm 1 (HAND1)	stromal 1 (ADAMDEC1)	ciliated cells	stromal 3 (C7)	schwann cell	Interstitial cells of Cajal (ICC)	neuron	mLTo cells	lymphatic endothelium	mesoderm 2 (ZEB2)	smooth muscle cells (SMC)	paneth cells	basal cells	cycling endothelial cells	immune	tuft cells
Enterocyte	49	410	0	0	0	0	0	0	0	0	0	0	0	0	0	0	0	0	0	0	0	0	0	0	0
Enterocyte_precursor	1073	661	0	2	2	0	0	0	0	0	0	0	0	0	0	0	0	0	0	0	0	0	0	0	0
Enteroendocrine	16	0	269	3	0	0	0	0	0	0	0	0	0	0	0	0	0	0	0	0	0	0	0	0	0
Goblet	10	0	0	166	0	0	0	0	0	0	0	0	0	0	0	0	0	0	0	0	0	0	0	0	0
Microfold cell	1	0	0	0	2	0	0	0	0	0	0	0	0	0	0	0	0	0	0	0	0	0	0	0	0
Stem cell	3368	28	0	3	0	0	0	0	0	0	0	0	0	0	0	0	0	0	0	0	0	0	0	0	0
McCauley,2023
raw_annotation_2_simple	stem cells	enterocytes	enteroendocrine cells	goblet cells	Microfold cells	pericytes	cycling stromal cells	stromal 2 (NPY)	mesothelial cells	mesoderm 1 (HAND1)	stromal 1 (ADAMDEC1)	ciliated cells	stromal 3 (C7)	schwann cell	Interstitial cells of Cajal (ICC)	neuron	mLTo cells	lymphatic endothelium	mesoderm 2 (ZEB2)	smooth muscle cells (SMC)	paneth cells	basal cells	cycling endothelial cells	immune	tuft cells
Enterocyte	1360	2031	0	8	1	0	0	0	0	0	0	0	0	0	0	0	0	0	0	0	0	0	0	0	0
Enterocyte_precursor	659	26	0	31	20	0	0	0	0	0	0	0	0	0	0	0	0	0	0	0	0	0	0	0	60
Enteroendocrine	4	0	323	0	0	0	0	0	0	0	0	0	0	0	0	0	0	0	0	0	0	0	0	0	0
Goblet	4	0	0	1883	0	0	0	0	0	0	0	0	0	0	0	0	0	0	0	0	4	0	0	0	0
Secretory progenitor	34	0	65	416	6	0	0	0	0	0	0	0	0	0	0	0	0	0	0	0	95	0	0	0	0
Stem cell	1375	13	0	16	3	0	0	0	0	0	0	0	0	0	0	0	0	0	0	0	0	0	0	0	0
mesenchymal	0	1	0	0	0	0	0	1	1	0	3	0	0	0	3	0	0	0	0	0	0	0	0	0	0
Yu,2021
raw_annotation_2_simple	stem cells	enterocytes	enteroendocrine cells	goblet cells	Microfold cells	pericytes	cycling stromal cells	stromal 2 (NPY)	mesothelial cells	mesoderm 1 (HAND1)	stromal 1 (ADAMDEC1)	ciliated cells	stromal 3 (C7)	schwann cell	Interstitial cells of Cajal (ICC)	neuron	mLTo cells	lymphatic endothelium	mesoderm 2 (ZEB2)	smooth muscle cells (SMC)	paneth cells	basal cells	cycling endothelial cells	immune	tuft cells
ADIRF mesenchymal	0	14	0	0	0	7	0	0	0	0	0	0	0	0	6	0	0	0	0	0	0	0	0	0	0
Basal cell	440	2	1	78	1	16	26	3	128	0	0	1	0	25	33	0	0	0	1	3	0	3663	0	0	0
CXCL12 mesenchyme	0	0	0	0	0	3	0	271	2	24	0	0	0	0	625	0	0	0	1	52	0	0	0	0	0
CXCL14 mesenchyme	0	0	0	0	0	4	12	1040	0	0	64	0	15	0	67	0	0	0	2704	599	0	0	0	0	0
Ciliated like	75	0	3	0	0	6	0	0	8	1	0	27	0	191	2	79	0	0	0	0	0	55	0	0	0
Enterocyte	814	1319	0	40	5	0	0	0	0	0	0	0	0	0	0	0	0	0	0	0	0	0	0	0	0
Enterocyte_precursor	0	356	0	0	0	0	0	0	0	0	0	0	0	0	0	0	0	0	0	0	0	0	0	0	0
Enteroendocrine	5	0	35	0	0	0	0	0	0	0	0	0	0	0	0	0	0	0	0	0	0	0	0	0	0
Epithelial	966	460	4	3	3	0	0	0	1	0	0	0	0	0	2	0	0	1	0	0	0	0	0	0	0
Glia	0	0	0	0	0	5	0	0	0	0	0	0	0	24	0	38	0	0	0	0	0	0	0	0	0
Goblet	59	1	0	277	0	0	0	0	0	0	0	0	0	0	0	0	0	0	0	0	0	12	0	0	0
HAND1 mesenchyme	0	0	0	0	0	0	10	224	4	24	0	0	1	0	358	1	0	0	7	2576	0	0	0	0	0
HBD mesenchyme	0	0	0	0	0	4	2	180	3	0	0	0	0	1	276	0	0	1	0	129	0	0	0	0	0
Immune	0	0	0	0	0	0	0	0	0	0	0	0	0	0	0	0	0	0	0	0	0	0	0	99	0
Intermediate	0	0	0	0	0	83	404	1052	9	0	14	0	19	2	778	1	0	0	529	1020	0	0	0	0	0
LINC01082 mesenchyme	0	0	0	0	0	0	22	542	1	5	49	0	3	1	37	0	0	1	88	187	0	0	0	0	0
Mesothelial	21	0	0	0	0	0	5	2	134	5	0	0	0	0	14	0	0	0	0	0	0	0	0	0	0
Microfold cell	1	1	0	0	22	0	0	0	0	0	0	0	0	0	0	0	0	0	0	0	0	0	0	0	0
Neuroendocrine	18	0	19	0	0	0	0	0	1	0	0	0	0	1	0	111	0	0	0	0	0	0	0	0	0
Neuron	1	0	0	0	0	6	0	0	1	0	0	0	0	75	3	300	0	0	0	1	0	0	0	0	0
PRRX1 mesenchymal	3	1	0	0	0	1684	167	49	60	2	0	0	4	14	1475	0	0	0	9	7	0	0	0	0	0
Proliferative mesenchymal	0	0	0	0	0	1	1333	13	1	0	0	0	0	0	4	0	0	0	1	2	0	0	0	0	0
Proliferative mesenchyme	1	0	0	0	0	0	162	0	1	0	0	0	0	11	0	2	0	0	0	0	0	0	0	0	0
SFRP2 mesenchyme	1	0	0	0	0	0	13	3	2	0	0	0	3	0	160	0	0	0	0	3	0	0	0	0	0
Stem cell	1025	1125	0	91	6	1	0	1	0	0	0	0	0	0	1	0	0	0	0	0	0	0	0	0	0
Stomach like	1308	124	0	3788	3	0	1	0	0	0	0	0	0	1	0	0	0	0	0	0	0	13	0	0	0
TA	532	115	0	759	0	25	766	96	2	1	1	0	0	2	46	0	0	0	0	30	0	12	0	0	0
TDO2 mesenchymal	0	0	0	0	0	0	2	1	0	1	0	0	0	0	13	0	0	0	0	0	0	0	0	0	0
Vascular smooth muscle	0	0	0	0	0	0	2	0	0	0	0	0	0	0	1	0	0	0	0	44	0	0	0	0	0
Zeve,2022
raw_annotation_2_simple	stem cells	enterocytes	enteroendocrine cells	goblet cells	Microfold cells	pericytes	cycling stromal cells	stromal 2 (NPY)	mesothelial cells	mesoderm 1 (HAND1)	stromal 1 (ADAMDEC1)	ciliated cells	stromal 3 (C7)	schwann cell	Interstitial cells of Cajal (ICC)	neuron	mLTo cells	lymphatic endothelium	mesoderm 2 (ZEB2)	smooth muscle cells (SMC)	paneth cells	basal cells	cycling endothelial cells	immune	tuft cells
Enterocyte	4425	157	0	4	13	0	0	0	0	0	0	0	0	0	0	0	0	0	0	0	0	0	0	0	0
Enterocyte_precursor	4740	2	0	0	3	0	0	0	0	0	0	0	0	0	0	0	0	0	0	0	0	0	0	0	0
Enteroendocrine	225	0	1	1	0	0	0	0	0	0	0	0	0	0	0	467	0	0	0	0	0	0	0	0	0
Goblet	189	0	0	99	0	0	0	0	0	0	0	0	0	0	0	0	0	0	0	0	0	0	0	0	0
Stem cell	3410	2	0	2	3	0	0	0	0	0	0	0	0	0	0	1	0	0	0	0	0	0	0	0	0
TA	926	0	0	9	2	0	0	0	0	0	0	0	0	0	0	0	0	0	0	0	0	0	0	0	2
Bein,2021
raw_annotation_2_simple	stem cells	enterocytes	enteroendocrine cells	goblet cells	Microfold cells	pericytes	cycling stromal cells	stromal 2 (NPY)	mesothelial cells	mesoderm 1 (HAND1)	stromal 1 (ADAMDEC1)	ciliated cells	stromal 3 (C7)	schwann cell	Interstitial cells of Cajal (ICC)	neuron	mLTo cells	lymphatic endothelium	mesoderm 2 (ZEB2)	smooth muscle cells (SMC)	paneth cells	basal cells	cycling endothelial cells	immune	tuft cells
Enterocyte	225	57	0	7	1	0	0	0	0	0	0	0	0	0	0	0	0	0	0	0	0	0	0	0	0
Goblet	489	3	0	0	0	0	0	0	0	0	0	0	0	0	0	0	0	0	0	0	0	0	0	0	0
Paneth	97	1	0	1	0	0	0	0	0	0	0	0	0	0	0	0	0	0	0	0	0	0	0	0	0
Stem cell	1838	0	0	4	1	0	0	0	0	0	0	0	0	0	0	0	0	0	0	0	0	0	0	0	0
TA	579	1	0	1	0	0	0	0	0	0	0	0	0	0	0	0	0	0	0	0	0	0	0	0	0
Undifferentiated	915	0	0	0	0	0	0	0	0	0	0	0	0	0	0	0	0	0	0	0	0	0	0	0	0
Capeling,2022
raw_annotation_2_simple	stem cells	enterocytes	enteroendocrine cells	goblet cells	Microfold cells	pericytes	cycling stromal cells	stromal 2 (NPY)	mesothelial cells	mesoderm 1 (HAND1)	stromal 1 (ADAMDEC1)	ciliated cells	stromal 3 (C7)	schwann cell	Interstitial cells of Cajal (ICC)	neuron	mLTo cells	lymphatic endothelium	mesoderm 2 (ZEB2)	smooth muscle cells (SMC)	paneth cells	basal cells	cycling endothelial cells	immune	tuft cells
Epithelial	278	4	0	1	0	0	0	0	0	0	0	0	0	0	0	0	0	0	0	0	0	0	0	0	0
mesenchyme	24	0	0	0	0	12	448	1009	12	22	0	0	1	4	1454	3	0	0	0	15	0	0	0	0	0
serosa	6	0	0	0	0	0	1	3	665	2	0	0	0	0	197	0	0	0	0	1	0	0	0	0	0
He,2022
hloca_annotation	airway secretory cells	alveolar type 1 (AT1) cells	alveolar type 2 (AT2) cells	basal cells	ciliated cells	club cells	goblet cells	neuroendocrine cells	stem cells
AT2	0	0	0	20	0	1	8	0	1
Early stalk	0	0	0	0	0	1	0	0	0
Early tip	0	0	0	0	0	1	0	0	0
GHRL+ NE precursor	0	4	0	0	0	423	40	3087	0
Late airway progenitor	0	0	0	0	0	0	1	0	0
Late basal	0	0	0	63	0	0	0	0	3
Late stalk	0	47	12	5559	1	55	274	0	147
Late tip	1	7	3	759	0	35	177	2	20
MUC5AC+ ASCL1+ progenitor	0	0	0	0	0	0	14	4	0
Mid airway progenitor	0	0	0	13	0	0	5	1	2
Mid basal	0	0	0	302	0	3	0	0	6
Mid stalk	3	29	4	2219	0	1086	2395	177	150
Mid tip	2	9	0	23	0	39	204	77	9
Pulmonary NE precursor	0	0	0	0	0	0	158	1858	1
Pulmonary neuroendocrine	0	0	0	0	0	0	28	40	0
Chan,2022
hloca_annotation	airway secretory cells	alveolar type 1 (AT1) cells	alveolar type 2 (AT2) cells	basal cells	ciliated cells	club cells	goblet cells	neuroendocrine cells	stem cells
Basal cells 1	0	2	0	1264	0	32	0	0	1
Basal cells 2	0	0	0	106	0	39	0	0	2
Ciliated epithelial cells	0	0	0	1	112	0	0	0	0
Club cells 1	0	5	0	136	0	783	0	0	0
Club cells 2	0	0	0	2	0	19	0	0	0
Cycling basal cells	0	0	0	300	0	296	0	0	1
Goblet cells 1	0	0	0	1	0	458	0	0	0
Goblet cells 2	0	0	0	0	0	16	0	0	0
Miller,2020
hloca_annotation	airway secretory cells	alveolar type 1 (AT1) cells	alveolar type 2 (AT2) cells	basal cells	ciliated cells	club cells	goblet cells	neuroendocrine cells	stem cells
Basal cell	0	0	1	2	0	0	0	91	0
Bud tip adjacent	198	43	126	16	3	0	0	289	8
Bud tip progenitor	6	0	39	0	0	0	0	6	0
Hub cell	994	85	581	0	9	3	1	290	6
Intermediate ciliated	0	0	0	0	1	0	0	0	0
Multiciliated cell	0	0	0	0	47	0	0	0	0
Multiciliated precursor	0	73	0	0	58	0	0	0	0
Neuroendocrine	0	0	0	0	0	0	0	60	1
Submucosal gland basal	0	13	0	3	0	0	0	5	0
Lim,2023
hloca_annotation	airway secretory cells	alveolar type 1 (AT1) cells	alveolar type 2 (AT2) cells	basal cells	ciliated cells	club cells	goblet cells	neuroendocrine cells	stem cells
AT1-like	0	0	102	0	0	0	0	0	1
AT2-like	4	9	3711	0	2	0	0	0	11
Basal cell-like	0	0	41	0	0	0	0	0	4
Cycling cells	13	0	1697	0	0	4	0	0	3
Differentiating AT2	1	2	1765	0	1	0	0	0	2
Lin_NEG organoids	0	0	65	0	0	0	0	0	0
Lin_POS-NEG transition	12	0	566	0	0	0	17	0	4
Pulmonary NE pre	6	0	105	0	0	1	0	0	1
Tip	14	2	4760	0	0	0	0	0	6
Tip-NE transition	23	1	899	0	0	4	0	0	2

## Sheet: Supplementary_Table_4
Comparison integration
	rep_0	rep_1	rep_2	rep_3	rep_4	rep_5	rep_6	rep_7	rep_8	rep_9
0	Lee_NatCommun_2021A_GSM5399380_GO	Augsornworawat_NatCellBio_2023_GSM5979675_week3	Capeling_CellRep_2022_Day3_HIO_alginate	Capeling_CellRep_2022_Day7_HIO_EGF_algenate	Capeling_CellRep_2022_Day7_HIO_ENR_algenate	Beumer_CellRep_2022_all	He_Cell_2022_wild_type_genotype	Hoffmann_CommunBiol_2022_AO22_pool_16h_control	Blutt_LiverPhys_2021_GSM5075991_HLO1	Yoon_NatCommun_2022_salivary_gland_organoids
1	Yu_Cell_2021_H9_HIO_100EGF_0NRG1_D40	Thispaper_Thispaper_2023_UK_R6_Duo87_hum_enteroids	Fujii_CellStemCell_2018_hSMO_SB	He_CellStemCell_2022_hSIO_IL22pos	Yu_Cell_2021_H9_HIO_1EGF_100NRG1_D40	Holloway_CellStemCell_2021_hITD_NRG1_day105_S18	Beumer_Cell_2020_Duo	Capeling_CellRep_2022_Day14_HIO_ENR_algenate	Tran_iScience_2022_GSE164514_AEC_3D	Yu_Cell_2021_H9_HIO_EGF_alginate_D28
2	Holloway_DevCell_2020_HIO_control_14d	Palikuqi_Nat_2020_GSM4487132_Sample1D	Salahudeen_Nat_2020_GSM2855477_Lung_1_4	Augsornworawat_NatCellBio_2023_GSM5979687_txpscislet3	Hein_Dev_2022_10_week_LPO	Augsornworawat_NatCellBio_2023_GSM5979677_week4	Li_StemCR_2020_Stage6	Yu_Cell_2021_H9_HIO_ENR_alginate_D28	He_Cell_2022_NEUROD1_overexpression	Augsornworawat_NatCellBio_2023_GSM5979673_week2
3	Miller_DevCell_2020_Day_21	Yu_Cell_2021_H9_HIO_0EGF_0NRG1_D40	Hein_Dev_2022_6_week_LPO_Batch1	Triana_MSB_2021b_Ileum_Organoids_Sort_Mock	Yu_Cell_2021_H9_tHIO_WK4	Holloway_CellStemCell_2021_hITD_EGF_day132_S91	Hein_Dev_2022_10_week_LPO	Fujii_CellStemCell_2018_hSMO_IF	Thispaper_Thispaper_2023_stomach_antrum_organoids	He_Cell_2022_TFAP2A_overexpression
4	Holloway_CellStemCell_2021_hITD_NRG1_day105_S18	Wiedenmann_NatBME_2021_day14	Thispaper_Thispaper_2023_stomach_antrum_organoids	Tran_iScience_2022_GSE164514_AEC_3D	Wiedenmann_NatBME_2021_day14	Sung_NO_2020_GSM4654340_TNF_free	Hein_Dev_2022_Spheroids	Charlie_JCI_2023_hfDO_EREG	Aguilar_NatCommun_2022_C9	Hoffmann_CommunBiol_2022_AO15_HT2_16h_control
5	Aguilar_NatCommun_2022_A1	Yu_Cell_2021_H9_HIO_ENR_D30	Zhang_JH_2023_PaDLOC_Acetaminophen	Zeve_NatCommun_2022_EEC_enriched_Organoids	Elmentaite_DevCell_2020_p1_TIp12039	Augsornworawat_NatCellBio_2023_GSM6571152_month6	Beumer_CellRep_2022_all	Holloway_CellStemCell_2021_hITD_EGF_day105_S1	Lamers_EMBOJ_2021_Lung_Bronchioalveolar	Holloway_CellStemCell_2021_hITD_EGFNRG1_day105_S15
6	Triana_MSB_2021b_Ileum_Organoids_Sort_Mock	Thispaper_Thispaper_2023_H9_22d_tHIO_8wk_kidneycapsule_HIOEC	Yoon_NatCommun_2022_salivary_gland_organoids	Hoffmann_CommunBiol_2022_AO15_HT2_16h_control	Triana_MSB_2021b_Ileum_Organoids_H4_Live2	Tran_iScience_2022_GSE164514_AEC_3D	Roos_CellStemCell_2022_BRCO	Yu_Cell_2021_H9_HIO_ENR_D28	Capeling_CellRep_2022_h9_HIO_Suspension_EGF_28days	Capeling_CellRep_2022_h9_HIO_Suspension_EGF_28days
7	Thispaper_Thispaper_2023_H9_22d_tHIO_8wk_kidneycapsule_control	Elmentaite_DevCell_2020_p1_TIp12038	Salahudeen_Nat_2020_GSM2855480_Lung_2_3	Suzuki_STARProt_2021_LungO_BU3_NGPT_Basal_Cell_Medium_2	Beumer_Cell_2020_Col	Yan_Gut_2020_H011_NO	Thispaper_Thispaper_2023_suspension_HIO_derived_tHIO	Sampaziotis_Science_2021_ORG_IHD_T2_1	Yu_Cell_2021_H9_tHIO_WK8	He_Cell_2022_deltaNp63alpha_overexpression
8	Kilik_BioRxiv_2021_UK_HIO_EGF	Capeling_CellRep_2022_Day7_HIO_EGF_algenate	He_CellStemCell_2022_hSIO_IL22neg	Thispaper_Thispaper_2023_UK_R6_Duo87_hum_enteroids	Salahudeen_Nat_2020_GSM2855474_Lung_1_1	Sampaziotis_Science_2021_ORG_GB_T1_2	Sampaziotis_Science_2021_ORG_GB_T1_2	Sampaziotis_Science_2021_ORG_CBD_T2_1	Yan_Gut_2020_H019_NO	Zeve_NatCommun_2022_EEC_enriched_Organoids
9	Sampaziotis_Science_2021_ORG_GB_2	Sampaziotis_Science_2021_ORG_GB_1	Augsornworawat_NatCellBio_2023_GSM5979687_txpscislet3	Lee_NatCommun_2021A_GSM5399380_GO	Augsornworawat_NatCellBio_2023_GSM5979685_txpscislet2	Hein_Dev_2022_4_week_iBTO	Zhang_JH_2023_PaDLOC_Acetaminophen	Sarvestani_NatCommun_2021_NL34_iHNO	Zhang_JH_2023_PaDLOC_Tenofovir	Yu_Cell_2021_H9_tHIO_WK4
Ctrl
	rep_0	rep_1	rep_2	rep_3	rep_4	rep_5	rep_6	rep_7	rep_8	rep_9	rep_10	rep_11	rep_12	rep_13	rep_14	rep_15	rep_16	rep_17	rep_18	rep_19
0	Lee_NatCommun_2021A_GSM5399380_GO	Augsornworawat_NatCellBio_2023_GSM5979675_week3	Capeling_CellRep_2022_Day3_HIO_alginate	Capeling_CellRep_2022_Day7_HIO_EGF_algenate	Capeling_CellRep_2022_Day7_HIO_ENR_algenate	Beumer_CellRep_2022_all	He_Cell_2022_wild_type_genotype	Hoffmann_CommunBiol_2022_AO22_pool_16h_control	Blutt_LiverPhys_2021_GSM5075991_HLO1	Yoon_NatCommun_2022_salivary_gland_organoids	Blutt_LiverPhys_2021_GSM5075992_HLO2	Salahudeen_Nat_2020_GSM2855485_Purified_AT2	Kadur_Nat_2022_LO_Serum_treatement	Mithal_NatCommun_2020_endodermal_progenitor_day13	Aizarani_Nat_2019_all	Wiedenmann_NatBME_2021_day27	Aizarani_Nat_2019_all	Lim_CellStemCell_2023_Lung_alveolar_organoid_epithelium	Holloway_DevCell_2020_HIO_control_14d	Sarvestani_NatCommun_2021_NL34_iHNO
1	Yu_Cell_2021_H9_HIO_100EGF_0NRG1_D40	Thispaper_Thispaper_2023_UK_R6_Duo87_hum_enteroids	Fujii_CellStemCell_2018_hSMO_SB	He_CellStemCell_2022_hSIO_IL22pos	Yu_Cell_2021_H9_HIO_1EGF_100NRG1_D40	Holloway_CellStemCell_2021_hITD_NRG1_day105_S18	Beumer_Cell_2020_Duo	Capeling_CellRep_2022_Day14_HIO_ENR_algenate	Tran_iScience_2022_GSE164514_AEC_3D	Yu_Cell_2021_H9_HIO_EGF_alginate_D28	Suzuki_STARProt_2021_LungO_BU3_NGPT_FGF210DCIY_1	Aguilar_NatCommun_2022_C8	Yan_Gut_2020_H019_NOd	Augsornworawat_NatCellBio_2023_GSM5979673_week2	Sampaziotis_Science_2021_ORG_GB_2	Yu_Cell_2021_H9_HIO_EGF_alginate_D28	Yu_Cell_2021_H9_HIO_ENR_D14	Salahudeen_Nat_2020_GSM2855474_Lung_1_1	Salahudeen_Nat_2020_GSM2855479_Lung_2_2	Augsornworawat_NatCellBio_2023_GSM5979675_week3
2	Holloway_DevCell_2020_HIO_control_14d	Palikuqi_Nat_2020_GSM4487132_Sample1D	Salahudeen_Nat_2020_GSM2855477_Lung_1_4	Augsornworawat_NatCellBio_2023_GSM5979687_txpscislet3	Hein_Dev_2022_10_week_LPO	Augsornworawat_NatCellBio_2023_GSM5979677_week4	Li_StemCR_2020_Stage6	Yu_Cell_2021_H9_HIO_ENR_alginate_D28	He_Cell_2022_NEUROD1_overexpression	Augsornworawat_NatCellBio_2023_GSM5979673_week2	Augsornworawat_NatCellBio_2023_GSM5979667_scislet2	Thispaper_Thispaper_2023_H9_22d_tHIO_8wk_kidneycapsule_control	Yoon_NatCommun_2022_salivary_gland_organoids	Augsornworawat_NatCellBio_2023_GSM5979665_scislet1	Holloway_CellStemCell_2021_hITD_EGFNRG1_day105_S15	Yu_Cell_2021_H9_HIO_EGF_matrigel_D28	Holloway_CellStemCell_2021_hITD_EGF_day132_S90	Rosado_BioRxiv_2021_GSM4984050_LungOD7	Triana_MSB_2021b_Ileum_Organoids_Ns_NMock_1	Miller_DevCell_2020_Day_3
3	Miller_DevCell_2020_Day_21	Yu_Cell_2021_H9_HIO_0EGF_0NRG1_D40	Hein_Dev_2022_6_week_LPO_Batch1	Triana_MSB_2021b_Ileum_Organoids_Sort_Mock	Yu_Cell_2021_H9_tHIO_WK4	Holloway_CellStemCell_2021_hITD_EGF_day132_S91	Hein_Dev_2022_10_week_LPO	Fujii_CellStemCell_2018_hSMO_IF	Thispaper_Thispaper_2023_stomach_antrum_organoids	He_Cell_2022_TFAP2A_overexpression	Zhang_JH_2023_PaDLOC_Fialuridine	Wesley_NatCellBio_2022_Hepatoblast_organoids	Thispaper_Thispaper_2023_fetal_liver_organoids	Li_StemCR_2020_Stage4	Suzuki_STARProt_2021_LungO_BU3_NGPT_FGF210DCIY_1	Suzuki_STARProt_2021_LungO_BU3_NGPT_FGF210DCIY_1	Aguilar_NatCommun_2022_C9	Wiedenmann_NatBME_2021_day31_300cells	Zhang_JH_2023_HLO_Control	Beumer_Cell_2020_Ile
4	Holloway_CellStemCell_2021_hITD_NRG1_day105_S18	Wiedenmann_NatBME_2021_day14	Thispaper_Thispaper_2023_stomach_antrum_organoids	Tran_iScience_2022_GSE164514_AEC_3D	Wiedenmann_NatBME_2021_day14	Sung_NO_2020_GSM4654340_TNF_free	Hein_Dev_2022_Spheroids	Charlie_JCI_2023_hfDO_EREG	Aguilar_NatCommun_2022_C9	Hoffmann_CommunBiol_2022_AO15_HT2_16h_control	Holloway_DevCell_2020_HIO_control_0d	Triana_MSB_2021_Ileum_organoids_Mock	Triana_MSB_2021_Ileum_organoids_Mock	Ouchi_CellMet_2019_Human_liver_organoids	Holloway_CellStemCell_2021_hITD_EGF_day105_S2	Holloway_CellStemCell_2021_hITD_EGF_day105_S4	Yu_Cell_2021_H9_HIO_100EGF_0NRG1_D40	Li_StemCR_2020_Stage6	Salahudeen_Nat_2020_GSM2855476_Lung_1_3	Augsornworawat_NatCellBio_2023_GSM6571152_month6
Source
	rep_0	rep_1	rep_2	rep_3	rep_4	rep_5	rep_6	rep_7	rep_8	rep_9	rep_10	rep_11	rep_12	rep_13	rep_14	rep_15	rep_16	rep_17	rep_18	rep_19
0	Capeling_CellRep_2022_Day7_HIO_ENR_algenate	Mithal_NatCommun_2020_endodermal_progenitor_day13	Hein_Dev_2022_3_week_LPO_Batch1	Fujii_CellStemCell_2018_hSMO_IF	He_CellStemCell_2022_hSIO_IL22neg	Sarvestani_NatCommun_2021_CRL1541_iHNO	Velazquez_CellSyst_2021_GSM4830978_FeLO_D17	Blutt_LiverPhys_2021_GSM5075993_HLO3	Wiedenmann_NatBME_2021_day31_300cells	Camp_Nat_2017_LB	Hein_Dev_2022_10_week_LPO	He_Cell_2022_RFX6_overexpression	Mithal_NatCommun_2020_endodermal_progenitor_day6	Salahudeen_Nat_2020_GSM2855482_Lung_3_1	McCauley_CMGH_2023_HIO1A_with_EECs	Yu_Cell_2021_H9_HIO_1EGF_100NRG1_D40	Yu_Cell_2021_H9_HIO_EGF_alginate_D28	Sarvestani_NatCommun_2021_CRL1541_iHNO	Triana_MSB_2021b_Ileum_Organoids_Sort_Mock	Yu_Cell_2021_H9_tHIO_WK4
1	Yu_Cell_2021_H9_HIO_1EGF_100NRG1_D40	Augsornworawat_NatCellBio_2023_GSM5979673_week2	Augsornworawat_NatCellBio_2023_GSM6571152_month6	Kadur_Nat_2022_LO_Serum_treatement	Yan_Gut_2020_H019_NO	Rosado_BioRxiv_2021_GSM4984050_LungOD7	Tran_iScience_2022_GSE164514_AEC_3D	Triana_MSB_2021b_Ileum_Organoids_Rev_M	Wiedenmann_NatBME_2021_day23	Augsornworawat_NatCellBio_2023_GSM5979685_txpscislet2	Hein_Dev_2022_6_week_LPO_Batch2	Holloway_CellStemCell_2021_hITD_NRG1_day132_S94	Thispaper_Thispaper_2023_suspension_HIO_derived_tHIO	Salahudeen_Nat_2020_GSM2855478_Lung_2_1	Augsornworawat_NatCellBio_2023_GSM5979687_txpscislet3	Augsornworawat_NatCellBio_2023_GSM5979673_week2	Ouchi_CellMet_2019_Human_liver_organoids	Zhang_JH_2023_PaDLOC_Control	Salahudeen_Nat_2020_GSM2855479_Lung_2_2	Hein_Dev_2022_10_week_iBTO
2	Hein_Dev_2022_10_week_LPO	Augsornworawat_NatCellBio_2023_GSM5979665_scislet1	Holloway_DevCell_2020_HIO_control_0d	McCray_AJCEU_2019_Organoid	Salahudeen_Nat_2020_GSM2855484_Lung_3_3	Yu_Cell_2021_H9_HIO_ENR_D30	McCray_AJCEU_2019_Organoid	Salahudeen_Nat_2020_GSM2855479_Lung_2_2	Augsornworawat_NatCellBio_2023_GSM5979685_txpscislet2	Yu_Cell_2021_H9_tHIO_WK8	Yu_Cell_2021_H9_HIO_0EGF_100NRG1_D40	Elmentaite_DevCell_2020_p17_p172038	Yu_Cell_2021_H9_HIO_ENR_alginate_D28	Hoffmann_CommunBiol_2022_AO22_pool_16h_control	Wiedenmann_NatBME_2021_day31_300cells	Mithal_NatCommun_2020_endodermal_progenitor_day13	Holloway_DevCell_2020_vHIO_59d	Capeling_CellRep_2022_h9_HIO_Suspension_EGF_28days	Hoffmann_CommunBiol_2022_AO16_pool_16h_control	Li_StemCR_2020_Stage5
3	Yu_Cell_2021_H9_tHIO_WK4	Li_StemCR_2020_Stage4	Romitti_NatCommun_2022_Human_Thyroid_Organoid	Yoon_NatCommun_2022_salivary_gland_organoids	Salahudeen_Nat_2020_GSM2855481_Lung_2_4	McCauley_CMGH_2023_HIO1A_with_EECs	Sampaziotis_Science_2021_ORG_CBD_T2_1	Aguilar_NatCommun_2022_C9	Rosado_BioRxiv_2021_GSM4984050_LungOD7	Holloway_DevCell_2020_HIO_control_3d	Li_StemCR_2020_Stage5	He_Cell_2022_NEUROG3_overexpression	Yu_Cell_2021_H9_HIO_0EGF_0NRG1_D40	Hoffmann_CommunBiol_2022_AO22_HT2_16h_control	Capeling_CellRep_2022_Day3_HIO_alginate	Hein_Dev_2022_10_week_iBTO	Capeling_CellRep_2022_Day3_HIO_alginate	Capeling_CellRep_2022_Day14_HIO_ENR_algenate	Kadur_Nat_2022_LO_Serum_treatement	Thispaper_Thispaper_2023_H9_22d_tHIO_8wk_mesentery_HIOEC
4	Wiedenmann_NatBME_2021_day14	Ouchi_CellMet_2019_Human_liver_organoids	Hein_Dev_2022_6_week_LPO_Batch1	Salahudeen_Nat_2020_GSM2855481_Lung_2_4	Hoffmann_CommunBiol_2022_AO22_pool_16h_control	Sarvestani_NatCommun_2021_NL34_iHNO	Yan_Gut_2020_H019_NO	Yan_Gut_2020_H019_NOd	Yu_Cell_2021_H9_HIO_0EGF_0NRG1_D40	Holloway_DevCell_2020_HIO_control_14d	Yu_Cell_2021_H9_HIO_ENR_D14	Miller_DevCell_2020_Day_3	Zhang_JH_2023_PaDLOC_Acetaminophen	Salahudeen_Nat_2020_GSM2855483_Lung_3_2	Romitti_NatCommun_2022_Human_Thyroid_Organoid	Thispaper_Thispaper_2023_H9_22d_tHIO_8wk_mesentery_control	Thispaper_Thispaper_2023_H9_22d_tHIO_8wk_mesentery_HIOEC	Augsornworawat_NatCellBio_2023_GSM5979687_txpscislet3	Kadur_Nat_2022_LO_EGF_depletion	Wiedenmann_NatBME_2021_day16
Method
	rep_0	rep_1	rep_2	rep_3	rep_4	rep_5	rep_6	rep_7	rep_8	rep_9	rep_10	rep_11	rep_12	rep_13	rep_14	rep_15	rep_16	rep_17	rep_18	rep_19
0	Kadur_Nat_2022_LO_Serum_treatement	Wiedenmann_NatBME_2021_day23	Hein_Dev_2022_6_week_LPO_Batch1	Holloway_DevCell_2020_HIO_control_3d	Thispaper_Thispaper_2023_stomach_antrum_organoids	Holloway_CellStemCell_2021_hITD_EGF_day132_S89	Sampaziotis_Science_2021_ORG_CBD_T2_4	Holloway_CellStemCell_2021_hITD_EGF_day132_S90	Charlie_JCI_2023_hfDO_EREG	Holloway_CellStemCell_2021_hITD_EGF_day105_S4	Yu_Cell_2021_H9_tHIO_WK4	Holloway_CellStemCell_2021_hITD_NRG1_day105_S19	Thispaper_Thispaper_2023_UK_Duo89	Yu_Cell_2021_H9_HIO_0EGF_100NRG1_D40	Holloway_CellStemCell_2021_hITD_EGFNRG1_day105_S14	Wesley_NatCellBio_2022_Hepatoblast_organoids	Hoffmann_CommunBiol_2022_AO15_pool_16h_control	Blutt_LiverPhys_2021_GSM5075991_HLO1	Aguilar_NatCommun_2022_A1	Miller_DevCell_2020_Day_21
1	Yan_Gut_2020_H019_NOd	Sung_NO_2020_GSM4654341_TNF_treat	Thispaper_Thispaper_2023_UK_Duo89	Li_StemCR_2020_Stage5	Ogawa_NatCommun_2021_GSM5335529_3D_cholangiocyte	Charlie_JCI_2023_hfDO_EGF	Guan_NatCommun_2021_Control_C24	Zhang_JH_2023_PaDLOC_Tenofovir	Yan_Gut_2020_H011_NOd	Kilik_BioRxiv_2021_UK_HIO_EGF	Li_StemCR_2020_Stage4	Sung_NO_2020_GSM4654341_TNF_treat	Yu_Cell_2021_H9_HIO_0EGF_0NRG1_D40	Wiedenmann_NatBME_2021_day14	Lamers_EMBOJ_2021_Lung_Bronchioalveolar	Yu_Cell_2021_H9_tHIO_WK4	Zhang_JH_2023_PaDLOC_Fialuridine	Charlie_JCI_2023_hfDO_EREG	Triana_MSB_2021b_Ileum_Organoids_Ns_Mock	Elmentaite_DevCell_2020_WNT3Apos_2206_p2_WNT3A
2	Yoon_NatCommun_2022_salivary_gland_organoids	Zhang_JH_2023_PaDLOC_Fialuridine	Charlie_JCI_2023_hfDO_EREG	Miller_DevCell_2020_Day_0	Wiedenmann_NatBME_2021_day16	Holloway_CellStemCell_2021_hITD_NRG1_day105_S20	Li_StemCR_2020_Stage5	Yan_Gut_2020_H011_NO	Holloway_CellStemCell_2021_hITD_EGF_day132_S88	Holloway_CellStemCell_2021_hITD_EGFNRG1_day105_S14	Triana_MSB_2021b_Ileum_Organoids_N_Mock	Holloway_CellStemCell_2021_hITD_NRG1_day132_S95	Thispaper_Thispaper_2023_UK_R5_Duo81_hum_enteroids	Holloway_CellStemCell_2021_hITD_EGFNRG1_day105_S14	McCauley_CMGH_2023_HIO1A_with_EECs	Yu_Cell_2021_H9_HIO_EGF_matrigel_D28	Thispaper_Thispaper_2023_H9_22d_tHIO_8wk_mesentery_HIOEC	Wiedenmann_NatBME_2021_day13	Yu_Cell_2021_H9_HIO_ENR_D14	Wesley_NatCellBio_2022_Hepatoblast_organoids_treated_with_hepatozyme
3	Thispaper_Thispaper_2023_fetal_liver_organoids	Yan_Gut_2020_H019_NO	Holloway_CellStemCell_2021_hITD_EGF_day105_S3	Triana_MSB_2021b_Ileum_Organoids_N_Mock	Chan_NatCommun_2022_bronchial_organoids	Kilik_BioRxiv_2021_UK_HIO_EGF	Li_StemCR_2020_Stage6	Thispaper_Thispaper_2023_H9_22d_tHIO_8wk_kidneycapsule_control	Holloway_DevCell_2020_vHIO_59d	Wiedenmann_NatBME_2021_day31_300cells	Capeling_CellRep_2022_Day3_HIO_alginate	Sarvestani_NatCommun_2021_NL33_iHNO	Lamers_EMBOJ_2021_Lung_Bronchioalveolar	Hoffmann_CommunBiol_2022_AO16_pool_16h_control	Sarvestani_NatCommun_2021_NL33_iHNO	Salahudeen_Nat_2020_GSM2855485_Purified_AT2	Hein_Dev_2022_6_week_LPO_Batch1	Kadur_Nat_2022_LO_Serum_treatement	Sampaziotis_Science_2021_ORG_GB_1	Holloway_DevCell_2020_HIO_control_0d
4	Triana_MSB_2021_Ileum_organoids_Mock	Kilik_BioRxiv_2021_UK_HIO_EGF	Thispaper_Thispaper_2023_H9_22d_tHIO_8wk_mesentery_HIOEC	Aguilar_NatCommun_2022_C8	Holloway_DevCell_2020_HIO_control_59d	McCauley_CMGH_2023_HIO1B_with_EECs	Miller_DevCell_2020_Day_3	Lee_NatCommun_2021A_GSM5399380_GO	Romitti_NatCommun_2022_Human_Thyroid_Organoid	Wiedenmann_NatBME_2021_day14	McCray_AJCEU_2019_Organoid	Yan_Gut_2020_H011_NOd	Yu_Cell_2021_H9_HIO_100EGF_1NRG1_D40	Triana_MSB_2021b_Ileum_Organoids_Rev_M	Capeling_CellRep_2022_h9_HIO_Suspension_EGF_28days	Triana_MSB_2021b_Ileum_Organoids_Ns_Mock	Sarvestani_NatCommun_2021_NL34_iHNO	Holloway_CellStemCell_2021_hITD_NRG1_day105_S19	Holloway_DevCell_2020_HIO_control_14d	Elmentaite_DevCell_2020_p1_TIp12039
Tissue
	rep_0	rep_1	rep_2	rep_3	rep_4	rep_5	rep_6	rep_7	rep_8	rep_9	rep_10	rep_11	rep_12	rep_13	rep_14	rep_15	rep_16	rep_17	rep_18	rep_19
0	Capeling_CellRep_2022_h9_HIO_Suspension_EGF_28days	Elmentaite_DevCell_2020_p17_p172038	Holloway_CellStemCell_2021_hITD_EGF_day132_S89	Thispaper_Thispaper_2023_suspension_HIO_derived_tHIO	Holloway_CellStemCell_2021_hITD_NRG1_day132_S92	McCauley_CMGH_2023_HIO1A_with_EECs	Holloway_CellStemCell_2021_hITD_NRG1_day105_S19	Yan_Gut_2020_H011_NO	McCauley_CMGH_2023_HIO1B_with_EECs	Palikuqi_Nat_2020_GSM4487132_Sample1D	Elmentaite_DevCell_2020_p1_TIp12039	Salahudeen_Nat_2020_GSM2855482_Lung_3_1	Holloway_DevCell_2020_HIO_control_7d	Holloway_CellStemCell_2021_hITD_EGF_day132_S91	Holloway_DevCell_2020_vHIO_59d	Yu_Cell_2021_H9_HIO_100EGF_1NRG1_D40	Yu_Cell_2021_H9_HIO_ENR_D30	Triana_MSB_2021b_Ileum_Organoids_Ns_Mock	Charlie_JCI_2023_hfDO_EGF	Yan_Gut_2020_H011_NO
1	Yu_Cell_2021_H9_HIO_0EGF_0NRG1_D40	Fujii_CellStemCell_2018_hSMO_SB	Charlie_JCI_2023_hfDO_EGF	Zeve_NatCommun_2022_EEC_enriched_Organoids	Holloway_CellStemCell_2021_hITD_EGFNRG1_day105_S15	Charlie_JCI_2023_hfDO_EREG	Sung_NO_2020_GSM4654341_TNF_treat	Capeling_CellRep_2022_Day14_HIO_EGF_algenate	Yan_Gut_2020_H019_NO	Yu_Cell_2021_H9_HIO_0EGF_0NRG1_D40	Holloway_CellStemCell_2021_hITD_NRG1_day105_S18	Salahudeen_Nat_2020_GSM2855478_Lung_2_1	Triana_MSB_2021b_Ileum_Organoids_Ns_NMock_1	Kilik_BioRxiv_2021_UK_HIO_EGF	Yu_Cell_2021_H9_HIO_100EGF_1NRG1_D40	Thispaper_Thispaper_2023_H9_22d_tHIO_8wk_mesentery_HIOEC	Holloway_CellStemCell_2021_hITD_EGFNRG1_day105_S13	Yan_Gut_2020_H011_NO	Yan_Gut_2020_H019_NOd	Holloway_CellStemCell_2021_hITD_EGF_day105_S1
2	Holloway_DevCell_2020_HIO_control_59d	Elmentaite_DevCell_2020_p1_TIp12038	Holloway_CellStemCell_2021_hITD_NRG1_day105_S20	Yan_Gut_2020_H011_NO	Charlie_JCI_2023_hfDO_EGF	Holloway_DevCell_2020_HIO_control_14d	Holloway_CellStemCell_2021_hITD_NRG1_day132_S95	Charlie_JCI_2023_hfDO_EGF	Han_Nat_2021_GSM4451223_hPSC_CO	Triana_MSB_2021b_Ileum_Organoids_Ns_Mock	Triana_MSB_2021_Colon_organoids_Mock	Hoffmann_CommunBiol_2022_AO22_pool_16h_control	McCauley_CMGH_2023_HIO1A_with_EECs	Yan_Gut_2020_H011_NOd	Elmentaite_DevCell_2020_p1_TIp12039	Sarvestani_NatCommun_2021_NL33_iHNO	Holloway_CellStemCell_2021_hITD_EGF_day105_S1	Elmentaite_DevCell_2020_p1_TIp12039	Yu_Cell_2021_H9_tHIO_WK4	Yu_Cell_2021_H9_HIO_ENR_alginate_D28
3	Holloway_CellStemCell_2021_hITD_NRG1_day105_S17	Yu_Cell_2021_H9_HIO_0EGF_100NRG1_D40	Kilik_BioRxiv_2021_UK_HIO_EGF	Holloway_DevCell_2020_HIO_control_7d	Triana_MSB_2021b_Ileum_Organoids_H4_Live2	Yu_Cell_2021_H9_HIO_1EGF_100NRG1_D40	Sarvestani_NatCommun_2021_NL33_iHNO	Holloway_CellStemCell_2021_hITD_NRG1_day105_S20	Yan_Gut_2020_H011_NOd	Holloway_DevCell_2020_vHIO_59d	Beumer_Cell_2020_Col	Hoffmann_CommunBiol_2022_AO22_HT2_16h_control	Holloway_CellStemCell_2021_hITD_EGF_day132_S90	Yu_Cell_2021_H9_HIO_EGF_matrigel_D28	McCauley_CMGH_2023_HIO1A_with_EECs	Triana_MSB_2021b_Ileum_Organoids_Ns_Mock	Holloway_CellStemCell_2021_hITD_EGF_day132_S91	McCauley_CMGH_2023_HIO1A_with_EECs	Beumer_CellRep_2022_all	Yu_Cell_2021_H9_HIO_ENR_D30
4	Fujii_CellStemCell_2018_hSMO_SB	Holloway_CellStemCell_2021_hITD_NRG1_day132_S95	McCauley_CMGH_2023_HIO1B_with_EECs	Holloway_CellStemCell_2021_hITD_EGFNRG1_day105_S16	Yu_Cell_2021_H9_HIO_EGF_matrigel_D28	Yu_Cell_2021_H9_tHIO_WK8	Yan_Gut_2020_H011_NOd	Mithal_NatCommun_2020_endodermal_progenitor_day6	Holloway_CellStemCell_2021_hITD_EGF_day132_S91	He_CellStemCell_2022_hSIO_IL22neg	McCauley_CMGH_2023_HIO1B_with_EECs	Salahudeen_Nat_2020_GSM2855483_Lung_3_2	Thispaper_Thispaper_2023_UK_R6_Duo87_hum_enteroids	Yu_Cell_2021_H9_HIO_ENR_D30	Holloway_CellStemCell_2021_hITD_EGF_day105_S3	Thispaper_Thispaper_2023_suspension_HIO_derived_tHIO	Yan_Gut_2020_H019_NO	Capeling_CellRep_2022_Day7_HIO_EGF_algenate	Thispaper_Thispaper_2023_H9_22d_tHIO_8wk_kidneycapsule_control	Yu_Cell_2021_H9_HIO_1EGF_100NRG1_D40
Publication
	rep_0	rep_1	rep_2	rep_3	rep_4	rep_5	rep_6	rep_7	rep_8	rep_9	rep_10	rep_11	rep_12	rep_13	rep_14	rep_15	rep_16	rep_17	rep_18	rep_19
0	Yu_Cell_2021_H9_HIO_0EGF_100NRG1_D40	Holloway_CellStemCell_2021_hITD_EGF_day132_S90	Thispaper_Thispaper_2023_UK_R5_Duo81_hum_enteroids	Holloway_CellStemCell_2021_hITD_EGF_day105_S2	Holloway_CellStemCell_2021_hITD_NRG1_day132_S94	Holloway_CellStemCell_2021_hITD_EGF_day105_S2	Holloway_CellStemCell_2021_hITD_NRG1_day105_S20	Sampaziotis_Science_2021_ORG_GB_2	Holloway_CellStemCell_2021_hITD_EGFNRG1_day105_S14	Yu_Cell_2021_H9_HIO_ENR_alginate_D28	Yu_Cell_2021_H9_HIO_ENR_D30	Sampaziotis_Science_2021_ORG_GB_T2_3	Holloway_CellStemCell_2021_hITD_NRG1_day132_S93	Holloway_CellStemCell_2021_hITD_EGF_day105_S4	Holloway_CellStemCell_2021_hITD_EGFNRG1_day105_S14	Holloway_CellStemCell_2021_hITD_EGF_day105_S4	Holloway_CellStemCell_2021_hITD_NRG1_day132_S95	Holloway_CellStemCell_2021_hITD_EGFNRG1_day105_S13	Holloway_CellStemCell_2021_hITD_EGFNRG1_day105_S15	Holloway_CellStemCell_2021_hITD_EGFNRG1_day105_S16
1	Yu_Cell_2021_H9_HIO_0EGF_0NRG1_D40	Holloway_CellStemCell_2021_hITD_NRG1_day105_S18	Thispaper_Thispaper_2023_stomach_antrum_organoids	Holloway_CellStemCell_2021_hITD_EGFNRG1_day105_S15	Holloway_CellStemCell_2021_hITD_EGFNRG1_day105_S13	Holloway_CellStemCell_2021_hITD_EGFNRG1_day105_S15	Holloway_CellStemCell_2021_hITD_EGF_day105_S1	Sampaziotis_Science_2021_ORG_CBD_T2_4	Holloway_CellStemCell_2021_hITD_EGF_day105_S3	Yu_Cell_2021_H9_HIO_0EGF_0NRG1_D40	Yu_Cell_2021_H9_HIO_EGF_matrigel_D28	Sampaziotis_Science_2021_ORG_CBD_2	Holloway_CellStemCell_2021_hITD_EGFNRG1_day105_S15	Holloway_CellStemCell_2021_hITD_EGFNRG1_day105_S14	Holloway_CellStemCell_2021_hITD_NRG1_day132_S94	Holloway_CellStemCell_2021_hITD_NRG1_day105_S19	Holloway_CellStemCell_2021_hITD_EGF_day132_S91	Holloway_CellStemCell_2021_hITD_NRG1_day105_S20	Holloway_CellStemCell_2021_hITD_NRG1_day132_S93	Holloway_CellStemCell_2021_hITD_NRG1_day105_S18
2	Yu_Cell_2021_H9_tHIO_WK4	Holloway_CellStemCell_2021_hITD_NRG1_day132_S94	Thispaper_Thispaper_2023_fetal_liver_organoids	Holloway_CellStemCell_2021_hITD_EGF_day105_S3	Holloway_CellStemCell_2021_hITD_NRG1_day105_S19	Holloway_CellStemCell_2021_hITD_EGFNRG1_day105_S13	Holloway_CellStemCell_2021_hITD_EGF_day105_S2	Sampaziotis_Science_2021_ORG_CBD_1	Holloway_CellStemCell_2021_hITD_NRG1_day132_S92	Yu_Cell_2021_H9_HIO_100EGF_0NRG1_D40	Yu_Cell_2021_H9_HIO_1EGF_100NRG1_D40	Sampaziotis_Science_2021_ORG_IHD_1	Holloway_CellStemCell_2021_hITD_EGF_day105_S1	Holloway_CellStemCell_2021_hITD_EGF_day132_S91	Holloway_CellStemCell_2021_hITD_EGF_day105_S4	Holloway_CellStemCell_2021_hITD_EGFNRG1_day105_S15	Holloway_CellStemCell_2021_hITD_NRG1_day132_S92	Holloway_CellStemCell_2021_hITD_EGF_day105_S3	Holloway_CellStemCell_2021_hITD_EGF_day132_S91	Holloway_CellStemCell_2021_hITD_NRG1_day132_S92
3	Yu_Cell_2021_H9_HIO_1EGF_100NRG1_D40	Holloway_CellStemCell_2021_hITD_NRG1_day105_S20	Thispaper_Thispaper_2023_stomach_corpus_organoids	Holloway_CellStemCell_2021_hITD_NRG1_day105_S20	Holloway_CellStemCell_2021_hITD_EGF_day105_S4	Holloway_CellStemCell_2021_hITD_EGF_day132_S90	Holloway_CellStemCell_2021_hITD_EGF_day132_S89	Sampaziotis_Science_2021_ORG_IHD_T1_1	Holloway_CellStemCell_2021_hITD_EGFNRG1_day105_S13	Yu_Cell_2021_H9_HIO_EGF_alginate_D28	Yu_Cell_2021_H9_HIO_100EGF_0NRG1_D40	Sampaziotis_Science_2021_ORG_IHD_2	Holloway_CellStemCell_2021_hITD_EGF_day132_S88	Holloway_CellStemCell_2021_hITD_NRG1_day132_S92	Holloway_CellStemCell_2021_hITD_EGFNRG1_day105_S15	Holloway_CellStemCell_2021_hITD_NRG1_day105_S17	Holloway_CellStemCell_2021_hITD_EGF_day132_S89	Holloway_CellStemCell_2021_hITD_EGF_day105_S4	Holloway_CellStemCell_2021_hITD_EGF_day132_S90	Holloway_CellStemCell_2021_hITD_EGF_day132_S91
4	Yu_Cell_2021_H9_HIO_EGF_alginate_D28	Holloway_CellStemCell_2021_hITD_NRG1_day132_S93	Thispaper_Thispaper_2023_H9_22d_tHIO_8wk_kidneycapsule_control	Holloway_CellStemCell_2021_hITD_NRG1_day132_S95	Holloway_CellStemCell_2021_hITD_EGF_day132_S88	Holloway_CellStemCell_2021_hITD_EGF_day105_S4	Holloway_CellStemCell_2021_hITD_EGFNRG1_day105_S13	Sampaziotis_Science_2021_ORG_GB_T2_3	Holloway_CellStemCell_2021_hITD_EGFNRG1_day105_S15	Yu_Cell_2021_H9_HIO_ENR_D14	Yu_Cell_2021_H9_tHIO_WK4	Sampaziotis_Science_2021_ORG_CBD_T2_4	Holloway_CellStemCell_2021_hITD_EGF_day132_S89	Holloway_CellStemCell_2021_hITD_NRG1_day105_S20	Holloway_CellStemCell_2021_hITD_EGF_day105_S2	Holloway_CellStemCell_2021_hITD_NRG1_day105_S18	Holloway_CellStemCell_2021_hITD_EGFNRG1_day105_S16	Holloway_CellStemCell_2021_hITD_EGF_day132_S91	Holloway_CellStemCell_2021_hITD_EGFNRG1_day105_S16	Holloway_CellStemCell_2021_hITD_EGF_day105_S3
Cell number (Median)
	rep_0	rep_1	rep_2	rep_3	rep_4	rep_5	rep_6	rep_7	rep_8	rep_9	rep_10	rep_11	rep_12	rep_13	rep_14	rep_15	rep_16	rep_17	rep_18	rep_19
0	Lee_NatCommun_2021A_GSM5399380_GO	Augsornworawat_NatCellBio_2023_GSM5979675_week3	Capeling_CellRep_2022_Day3_HIO_alginate	Capeling_CellRep_2022_Day7_HIO_EGF_algenate	Capeling_CellRep_2022_Day7_HIO_ENR_algenate	Beumer_CellRep_2022_all	He_Cell_2022_wild_type_genotype	Hoffmann_CommunBiol_2022_AO22_pool_16h_control	Blutt_LiverPhys_2021_GSM5075991_HLO1	Yoon_NatCommun_2022_salivary_gland_organoids	Blutt_LiverPhys_2021_GSM5075992_HLO2	Salahudeen_Nat_2020_GSM2855485_Purified_AT2	Kadur_Nat_2022_LO_Serum_treatement	Mithal_NatCommun_2020_endodermal_progenitor_day13	Aizarani_Nat_2019_all	Wiedenmann_NatBME_2021_day27	Aizarani_Nat_2019_all	Lim_CellStemCell_2023_Lung_alveolar_organoid_epithelium	Holloway_DevCell_2020_HIO_control_14d	Sarvestani_NatCommun_2021_NL34_iHNO
1	Yu_Cell_2021_H9_HIO_100EGF_0NRG1_D40	Thispaper_Thispaper_2023_UK_R6_Duo87_hum_enteroids	Fujii_CellStemCell_2018_hSMO_SB	He_CellStemCell_2022_hSIO_IL22pos	Yu_Cell_2021_H9_HIO_1EGF_100NRG1_D40	Holloway_CellStemCell_2021_hITD_NRG1_day105_S18	Beumer_Cell_2020_Duo	Capeling_CellRep_2022_Day14_HIO_ENR_algenate	Tran_iScience_2022_GSE164514_AEC_3D	Yu_Cell_2021_H9_HIO_EGF_alginate_D28	Suzuki_STARProt_2021_LungO_BU3_NGPT_FGF210DCIY_1	Aguilar_NatCommun_2022_C8	Yan_Gut_2020_H019_NOd	Augsornworawat_NatCellBio_2023_GSM5979673_week2	Sampaziotis_Science_2021_ORG_GB_2	Yu_Cell_2021_H9_HIO_EGF_alginate_D28	Yu_Cell_2021_H9_HIO_ENR_D14	Salahudeen_Nat_2020_GSM2855474_Lung_1_1	Salahudeen_Nat_2020_GSM2855479_Lung_2_2	Augsornworawat_NatCellBio_2023_GSM5979675_week3
2	Holloway_DevCell_2020_HIO_control_14d	Palikuqi_Nat_2020_GSM4487132_Sample1D	Salahudeen_Nat_2020_GSM2855477_Lung_1_4	Augsornworawat_NatCellBio_2023_GSM5979687_txpscislet3	Hein_Dev_2022_10_week_LPO	Augsornworawat_NatCellBio_2023_GSM5979677_week4	Li_StemCR_2020_Stage6	Yu_Cell_2021_H9_HIO_ENR_alginate_D28	He_Cell_2022_NEUROD1_overexpression	Augsornworawat_NatCellBio_2023_GSM5979673_week2	Augsornworawat_NatCellBio_2023_GSM5979667_scislet2	Thispaper_Thispaper_2023_H9_22d_tHIO_8wk_kidneycapsule_control	Yoon_NatCommun_2022_salivary_gland_organoids	Augsornworawat_NatCellBio_2023_GSM5979665_scislet1	Holloway_CellStemCell_2021_hITD_EGFNRG1_day105_S15	Yu_Cell_2021_H9_HIO_EGF_matrigel_D28	Holloway_CellStemCell_2021_hITD_EGF_day132_S90	Rosado_BioRxiv_2021_GSM4984050_LungOD7	Triana_MSB_2021b_Ileum_Organoids_Ns_NMock_1	Miller_DevCell_2020_Day_3
3	Miller_DevCell_2020_Day_21	Yu_Cell_2021_H9_HIO_0EGF_0NRG1_D40	Hein_Dev_2022_6_week_LPO_Batch1	Triana_MSB_2021b_Ileum_Organoids_Sort_Mock	Yu_Cell_2021_H9_tHIO_WK4	Holloway_CellStemCell_2021_hITD_EGF_day132_S91	Hein_Dev_2022_10_week_LPO	Fujii_CellStemCell_2018_hSMO_IF	Thispaper_Thispaper_2023_stomach_antrum_organoids	He_Cell_2022_TFAP2A_overexpression	Zhang_JH_2023_PaDLOC_Fialuridine	Wesley_NatCellBio_2022_Hepatoblast_organoids	Thispaper_Thispaper_2023_fetal_liver_organoids	Li_StemCR_2020_Stage4	Suzuki_STARProt_2021_LungO_BU3_NGPT_FGF210DCIY_1	Suzuki_STARProt_2021_LungO_BU3_NGPT_FGF210DCIY_1	Aguilar_NatCommun_2022_C9	Wiedenmann_NatBME_2021_day31_300cells	Zhang_JH_2023_HLO_Control	Beumer_Cell_2020_Ile
4	Holloway_CellStemCell_2021_hITD_NRG1_day105_S18	Wiedenmann_NatBME_2021_day14	Thispaper_Thispaper_2023_stomach_antrum_organoids	Tran_iScience_2022_GSE164514_AEC_3D	Wiedenmann_NatBME_2021_day14	Sung_NO_2020_GSM4654340_TNF_free	Hein_Dev_2022_Spheroids	Charlie_JCI_2023_hfDO_EREG	Aguilar_NatCommun_2022_C9	Hoffmann_CommunBiol_2022_AO15_HT2_16h_control	Holloway_DevCell_2020_HIO_control_0d	Triana_MSB_2021_Ileum_organoids_Mock	Triana_MSB_2021_Ileum_organoids_Mock	Ouchi_CellMet_2019_Human_liver_organoids	Holloway_CellStemCell_2021_hITD_EGF_day105_S2	Holloway_CellStemCell_2021_hITD_EGF_day105_S4	Yu_Cell_2021_H9_HIO_100EGF_0NRG1_D40	Li_StemCR_2020_Stage6	Salahudeen_Nat_2020_GSM2855476_Lung_1_3	Augsornworawat_NatCellBio_2023_GSM6571152_month6
Cell number (Meam)
	rep_0	rep_1	rep_2	rep_3	rep_4	rep_5	rep_6	rep_7	rep_8	rep_9	rep_10	rep_11	rep_12	rep_13	rep_14	rep_15	rep_16	rep_17	rep_18	rep_19
0	Lee_NatCommun_2021A_GSM5399380_GO	Augsornworawat_NatCellBio_2023_GSM5979675_week3	Capeling_CellRep_2022_Day3_HIO_alginate	Capeling_CellRep_2022_Day7_HIO_EGF_algenate	Capeling_CellRep_2022_Day7_HIO_ENR_algenate	Beumer_CellRep_2022_all	He_Cell_2022_wild_type_genotype	Hoffmann_CommunBiol_2022_AO22_pool_16h_control	Blutt_LiverPhys_2021_GSM5075991_HLO1	Yoon_NatCommun_2022_salivary_gland_organoids	Blutt_LiverPhys_2021_GSM5075992_HLO2	Salahudeen_Nat_2020_GSM2855485_Purified_AT2	Kadur_Nat_2022_LO_Serum_treatement	Mithal_NatCommun_2020_endodermal_progenitor_day13	Aizarani_Nat_2019_all	Wiedenmann_NatBME_2021_day27	Aizarani_Nat_2019_all	Lim_CellStemCell_2023_Lung_alveolar_organoid_epithelium	Holloway_DevCell_2020_HIO_control_14d	Sarvestani_NatCommun_2021_NL34_iHNO
1	Yu_Cell_2021_H9_HIO_100EGF_0NRG1_D40	Thispaper_Thispaper_2023_UK_R6_Duo87_hum_enteroids	Fujii_CellStemCell_2018_hSMO_SB	He_CellStemCell_2022_hSIO_IL22pos	Yu_Cell_2021_H9_HIO_1EGF_100NRG1_D40	Holloway_CellStemCell_2021_hITD_NRG1_day105_S18	Beumer_Cell_2020_Duo	Capeling_CellRep_2022_Day14_HIO_ENR_algenate	Tran_iScience_2022_GSE164514_AEC_3D	Yu_Cell_2021_H9_HIO_EGF_alginate_D28	Suzuki_STARProt_2021_LungO_BU3_NGPT_FGF210DCIY_1	Aguilar_NatCommun_2022_C8	Yan_Gut_2020_H019_NOd	Augsornworawat_NatCellBio_2023_GSM5979673_week2	Sampaziotis_Science_2021_ORG_GB_2	Yu_Cell_2021_H9_HIO_EGF_alginate_D28	Yu_Cell_2021_H9_HIO_ENR_D14	Salahudeen_Nat_2020_GSM2855474_Lung_1_1	Salahudeen_Nat_2020_GSM2855479_Lung_2_2	Augsornworawat_NatCellBio_2023_GSM5979675_week3
2	Holloway_DevCell_2020_HIO_control_14d	Palikuqi_Nat_2020_GSM4487132_Sample1D	Salahudeen_Nat_2020_GSM2855477_Lung_1_4	Augsornworawat_NatCellBio_2023_GSM5979687_txpscislet3	Hein_Dev_2022_10_week_LPO	Augsornworawat_NatCellBio_2023_GSM5979677_week4	Li_StemCR_2020_Stage6	Yu_Cell_2021_H9_HIO_ENR_alginate_D28	He_Cell_2022_NEUROD1_overexpression	Augsornworawat_NatCellBio_2023_GSM5979673_week2	Augsornworawat_NatCellBio_2023_GSM5979667_scislet2	Thispaper_Thispaper_2023_H9_22d_tHIO_8wk_kidneycapsule_control	Yoon_NatCommun_2022_salivary_gland_organoids	Augsornworawat_NatCellBio_2023_GSM5979665_scislet1	Holloway_CellStemCell_2021_hITD_EGFNRG1_day105_S15	Yu_Cell_2021_H9_HIO_EGF_matrigel_D28	Holloway_CellStemCell_2021_hITD_EGF_day132_S90	Rosado_BioRxiv_2021_GSM4984050_LungOD7	Triana_MSB_2021b_Ileum_Organoids_Ns_NMock_1	Miller_DevCell_2020_Day_3
3	Miller_DevCell_2020_Day_21	Yu_Cell_2021_H9_HIO_0EGF_0NRG1_D40	Hein_Dev_2022_6_week_LPO_Batch1	Triana_MSB_2021b_Ileum_Organoids_Sort_Mock	Yu_Cell_2021_H9_tHIO_WK4	Holloway_CellStemCell_2021_hITD_EGF_day132_S91	Hein_Dev_2022_10_week_LPO	Fujii_CellStemCell_2018_hSMO_IF	Thispaper_Thispaper_2023_stomach_antrum_organoids	He_Cell_2022_TFAP2A_overexpression	Zhang_JH_2023_PaDLOC_Fialuridine	Wesley_NatCellBio_2022_Hepatoblast_organoids	Thispaper_Thispaper_2023_fetal_liver_organoids	Li_StemCR_2020_Stage4	Suzuki_STARProt_2021_LungO_BU3_NGPT_FGF210DCIY_1	Suzuki_STARProt_2021_LungO_BU3_NGPT_FGF210DCIY_1	Aguilar_NatCommun_2022_C9	Wiedenmann_NatBME_2021_day31_300cells	Zhang_JH_2023_HLO_Control	Beumer_Cell_2020_Ile
4	Holloway_CellStemCell_2021_hITD_NRG1_day105_S18	Wiedenmann_NatBME_2021_day14	Thispaper_Thispaper_2023_stomach_antrum_organoids	Tran_iScience_2022_GSE164514_AEC_3D	Wiedenmann_NatBME_2021_day14	Sung_NO_2020_GSM4654340_TNF_free	Hein_Dev_2022_Spheroids	Charlie_JCI_2023_hfDO_EREG	Aguilar_NatCommun_2022_C9	Hoffmann_CommunBiol_2022_AO15_HT2_16h_control	Holloway_DevCell_2020_HIO_control_0d	Triana_MSB_2021_Ileum_organoids_Mock	Triana_MSB_2021_Ileum_organoids_Mock	Ouchi_CellMet_2019_Human_liver_organoids	Holloway_CellStemCell_2021_hITD_EGF_day105_S2	Holloway_CellStemCell_2021_hITD_EGF_day105_S4	Yu_Cell_2021_H9_HIO_100EGF_0NRG1_D40	Li_StemCR_2020_Stage6	Salahudeen_Nat_2020_GSM2855476_Lung_1_3	Augsornworawat_NatCellBio_2023_GSM6571152_month6

## Sheet: Supplementary_Table_5
stem cells	basal cells	alveolar type 2 (AT2) cells	enterocytes	stellate cells	goblet cells	biliary cells	hepatocytes	club cells	alveolar type 1 (AT1) cells	tuft cells	alpha cells	stromal 2 (NPY)	smooth muscle cells (SMC)	thyrocytes	acinar cells	ciliated cells	pit cells	delta cells	neuroendocrine cells	Interstitial cells of Cajal (ICC)	Microfold cells	beta cells	colonocytes	cycling stromal cells	mesoderm 2 (ZEB2)	airway secretory cells	mesoderm 1 (HAND1)	enteroendocrine cells	ductal cells	stromal 1 (ADAMDEC1)	pancreatic cells	chief cells	neck cells	schwann cell	pericytes	mesothelial cells	epsilon cells	neuron	paneth cells	stromal 3 (C7)	cardiovascular cells	lymphatic endothelium	quiescent cells	luminal cells	immune	BEST4+ epithelial	kupffer cells
TSPAN8	S100A2	SFTPC	FABP1	COL3A1	SPINK1	TM4SF4	AHSG	SCGB1A1	PEG10	AZGP1	GCG	COL3A1	ACTG2	CRABP2	WFDC2	APOE	S100P	SST	HES6	COL3A1	FABP1	INS	FABP1	HMGB2	SPARC	SCGB3A2	HNRNPA1	CHGA	CLDN6	MFAP4	BEX1	LYZ	LYZ	TUBB2B	VIM	COL3A1	STMN1	MAP1B	ATP5MC1	SPARCL1	TCEAL9	GNG11	KRT14	LGALS1	ARPC3	CCL15	SRGN
EPCAM	S100A11	SFTPB	EPCAM	SPARC	TFF2	CD24	RBP4	GSTP1	SFTPC	AVIL	RIMS2	COL6A2	MYL9	VIM	BPIFA1	CLDN6	TFF1	STXBP5L	HEPACAM2	COL1A1	CDH17	CHGA	CEACAM5	TUBA1B	VIM	CYB5A	MDK	PHGR1	CD24	COL1A2	DLK1	BPIFB1	FUT9	HNRNPA1	COL1A2	COL1A1	LINC00261	NOVA1	DEFA5	PTN	ARID5B	ESAM	LGALS1	KRT14	PTPRC	CA7	LAPTM5
GPX2	AQP3	NPC2	ANPEP	DLK1	TFF1	CD59	APOC1	SLPI	HNRNPU	MARCKSL1	NRXN1	COL1A1	MYLK	ATP6AP2	RARRES1	CKB	CLDN18	RIMS2	INSM1	VIM	HEPH	CADPS	PHGR1	TUBB	COL1A2	NKX2-1	CIRBP	PCSK1N	AMBP	COL1A1	TTYH1	CLDN18	SERPINA3	CENPV	TPM2	COL1A2	HEPACAM2	CRMP1	ZNF90	JUNB	SELENOM	MEF2C	S100A2	ANXA2	AIF1	TMEM176B	CD53
PPARG	KRT17	CTSH	FABP2	COL1A1	CLDN18	ANXA4	APOC3	S100A2	LINC02067	SH2D6	RGS7	COL1A2	ACTA2	PPP1R14C	PITX1	MDK	TFF2	NRXN1	SEC11C	COL1A2	TM4SF4	TTR	CDH17	HMGB1	COL1A1	MUC1	MEST	CAMK2N1	BEX1	LGALS1	CLDN6	MUC1	BPIFB1	HOXB9	PCOLCE	VIM	TUBA1A	MIAT	UBB	DCN	VIM	EGFL7	ANXA2	S100A2	CTSS	BEST4	MS4A7
KRT18	PERP	SFTPA1	PHGR1	IFITM3	PRSS2	MMP1	APOA1	SCGB3A1	MIF-AS1	SKAP2	CACNA1C	MFAP4	TPM2	BEX4	ZG16B	SNRPF	MUC5AC	KCNMB2	SCG3	COL6A2	CLIC1	SNHG14	FXYD3	STMN1	ZEB2	WFDC2	TUBB	SCGN	VTN	COL3A1	LYPD6B	S100P	BACE2	TTYH1	COL3A1	SPARC	SRP14	MAP2	SERF2	COL1A2	CD81	FLT1	MT2A	CITED4	NAMPT	SPIB	FTH1
AGR3	GSTP1	SLC34A2	MUC13	LUM	LYZ	C12orf75	APOA2	CYB5A	JSRP1	EIF1B	MAGI2	VIM	MFAP4	PAX8	S100A9	HMGA1	MUC1	NBEA	CST3	SPARC	ANXA4	ERO1B	S100A10	TMSB15A	FBLN1	RNASE1	IGDCC3	NEUROD1	APOC1	LTBP4	CDH6	TFF1	LCN2	TUBB	BGN	IGFBP5	NEUROD1	SYT1	PDIA3	COL1A1	ATP6AP2	RAMP2	CITED4	PTHLH	FTH1	S100A10	TYROBP
HMGA1	KRT15	SFTPA2	CDHR5	COL5A1	RNASE1	CAV2	FGB	CD9	BCAS4	FYB1	FTX	PDGFRA	COL1A1	TBX3	CLDN10	LIN28A	NDRG1	CACNA1C	CELA3A	MFAP4	LYZ	NBEA	LGALS3	UBE2C	COL3A1	HMGN3	SUMO2	INSM1	TCEAL9	TCF21	SORD	PGC	AQP5	TMSB15A	TUBA1A	MEIS2	BEX1	SRGAP3	HNRNPF	OGN	LGALS1	CDH5	PTHLH	GJB2	TYROBP	KRT20	C5AR1
OLFM4	KRT19	NAPSA	MTTP	COL6A2	PPIB	ITGB1	FGA	WFDC2	ENO3	TMEM176B	LINC02315	SPARC	VIM	ID4	CXCL17	UCHL1	TAGLN2	INS	C4orf48	MEST	TSPAN8	ABCC8	TSPAN1	CKS1B	MARCKS	CTSH	BST2	KCTD12	APOA1	MMP2	STAT1	TFF2	PGC	MARCKSL1	SPARC	COL6A2	TUBB3	SOX11	DNAJA1	LGALS1	SERPINH1	FKBP1A	CSTA	CSTA	LGALS1	EPCAM	SAT1
LGALS4	CD9	LPCAT1	LGALS4	COL1A2	FXYD5	KLK11	APOB	CSTB	SGCE	IL13RA1	CACNB2	BST2	COL3A1	CTSB	EHF	STMN1	VSIG1	NAV3	ATP5F1E	COL6A1	CD24	RIMS2	EPCAM	PCLAF	NREP	ASAH1	VIM	HEPACAM2	FN1	DCN	VTN	BACE2	TMC5	TUBA1B	COL1A1	NREP	NKX2-2	TUBA1A	ITLN1	CXCL12	CALU	ADGRL4	SLC14A1	KRT6A	LCP1	HSPB1	HLA-DRB1
TINAGL1	SFN	RNASE1	RBP2	NME4	AGR2	C19orf33	APOE	CXCL17	VIM-AS1	TPM1	PDE4D	EMILIN1	TGFB1I1	DIO2	SLPI	SNRPE	CTSE	CACNA2D1	DSP	EMP3	FXYD3	CACNA2D1	TSPAN8	TYMS	COL6A2	SFTA2	NME4	CPE	APOE	COL6A2	SMC3	TMC5	TESC	TUBA1A	MEST	CALD1	CHGA	BASP1	FCGBP	DPT	COL1A2	VIM	ARPC2	CAV1	RNF130	HES4	B2M
MLEC	TACSTD2	NKX2-1	LGALS3	DCN	TFF3	BCL2L1	SERPINA1	LCN2	SNX32	HCK	SOX5	COL6A1	SPARCL1	TCEAL9	MIR205HG	COL2A1	SPINK1	SNHG14	SSR4	LGALS1	PLAC8	STXBP5L	GPA33	BIRC5	LGALS1	SFTPB	EEF1G	RAB3B	CKB	SPARC	PDX1	PIGR	MUC6	SOX2	RBP1	CDH11	INSM1	TUBB2B	FAU	COL6A2	TCEAL7	PECAM1	LAMC2	LAMC2	MT2A	CHPT1	IFI30
SERPINB1	KRT6A	ADGRF5	TSPAN8	IGF2	SERF2	CCND1	TF	TACSTD2	WFDC2	CALM2	AGBL4	LGALS1	COL1A2	BEX2	BPIFB1	SNRPG	EGLN3	DACH1	VWA5B2	TUBA1A	SPINT2	CCSER1	CALML4	MAD2L1	DCN	LPCAT1	HAND1	NKX2-2	LYPD6B	SPARCL1	FLRT2	LCN2	SYNE2	METRN	MAGED2	TSHZ2	CPE	NCAM1	DEFA6	HTRA3	SPARC	MSN	KRT6A	MT2A	ZEB2	SDCBP2	BTG1
KRT8	ANXA1	SFTA2	PRAP1	VIM	FKBP2	PLAAT3	ASGR1	ANXA1	SMPD4	ANXA4	GPHN	PTN	CALD1	BEX3	MUC4	APOC1	VEGFA	TBC1D5	RAB26	EMILIN1	SERPINB1	NRXN1	GCNT3	HMGN2	IGFBP5	SFTPC	HNRNPA0	GNAS	TTR	EMILIN1	BEX3	MIA	CLDN18	HMGA1	COL6A2	MEST	BEX3	AUTS2	PSME2	JUND	COL3A1	ARHGAP29	GJB2	FERMT1	VIM	CD164	HLA-E
ELF3	TP63	LRRK2	MALL	SERPINH1	MYDGF	ANXA2	FGG	KRT15	KIFC1	BMX	MBD5	IFITM3	TAGLN	HHEX	FOXC1	ERH	CYSTM1	AGBL4	KLK12	SERPINH1	TFF3	KCNMA1	C19orf33	NUSAP1	TUBA1A	C16orf89	FXYD6	SLC29A4	NTS	COL6A3	BEX2	FHL2	MIA	HNRNPA0	SERPINH1	FOSB	NREP	MIR99AHG	SEC11C	ELN	EMP3	TCF4	FERMT1	PFN1	SRGN	BLVRB	HLA-B
ANXA4	KRT5	AQP1	CES2	IFITM2	TMED3	TMSB10	VTN	S100A6	SLC25A5-AS1	SPIB	TBC1D5	TPM2	COL6A2	JUND	S100A11	CRABP2	LYZ	ARFGEF3	PCBP2	DLK1	EPCAM	CPE	TFF3	TOP2A	MMP2	IER2	FSCN1	FEV	CDH6	PTN	ONECUT1	EGLN3	SOX9	SRP9	LGALS1	TPM2	MLLT11	DCX	PHGR1	COL6A1	MYL9	TM4SF18	TFPI2	SFN	LAPTM5	CEACAM5	C1QB
CDX2	ITM2B	LAMP3	HSD17B2	COL5A2	SMIM22	ID2	FTL	KRT7	TPM1-AS	GNG13	NBEA	EMP3	LGALS1	CITED2	TACSTD2	RANBP1	ELF3	RGS7	PCBP4	TPM2	LTB	NAV3	ITM2C	SMC4	COL6A1	MGST1	BEX3	RAB26	AFP	FBLN1	TUBB3	NDRG1	SLC12A2	YBX1	TMSB4X	BNC2	RBP1	KIF5C	HSPA5	ASPN	FTL	KDR	CAV1	SERPINE1	CD14	LGALS4	CEBPB
ITGA6	HSPB1	DRAM1	CDH17	CALD1	SYNGR2	TM4SF1	ALB	KRT19	ATG10	TMEM176A	KCNMB2	IFITM2	EMILIN1	DEGS1	CFB	LSM5	FXYD3	CADPS	STARD10	DCN	LAMC2	FTX	CLDN7	TPX2	FSTL1	HOPX	COL3A1	VWA5B2	ARID3A	COL5A1	TUBA1A	ERO1A	TFF2	STMN1	FSTL1	TUBA1A	PRDX2	FYN	SELENOM	COL3A1	CALD1	MMRN2	FEZ1	KRT5	CEBPB	CD55	KYNU
GPRC5A	MIR205HG	C16orf89	SMIM24	FN1	DDTL	ONECUT2	AGT	VAMP8	GPX1	HEPACAM2	RORA	COL6A3	PDLIM7	HSP90AB1	NDRG2	HNRNPA0	AGR3	CACNB2	UQCRB	BST2	LGALS4	CTNNA2	LGALS4	VIM	LTBP4	PLD3	TMSB15A	SCG3	SPINK1	NREP	PROX1	CTSE	MUC1	NES	CDH11	POSTN	SSTR2	CASC15	SPINK4	SPARC	FSTL1	CRIP2	PFN1	TXNDC17	RGS1	PLAC8	LGALS1
SERPINB6	S100A14	HLA-DRA	DHRS11	COL6A1	CTSE	HSD17B11	AMBP	DYNLT1	EME2	ALOX5AP	DACH1	CALD1	PTMS	TCEAL4	XBP1	RCN2	SLC44A4	CTNNA2	PPDPF	RBP1	SPINT1	LINC02315	SLC22A18	CENPW	PTN	BRI3	MLLT11	LGALS4	BEX3	CALD1	FN1	MT1X	ZG16B	ERH	MDFI	MEIS1	BEX2	STMN2	ATP5F1B	ZFP36	COL4A2	SEC14L1	TXNDC17	KRT17	MBNL1	PDLIM1	DUSP1
LGALS3	YBX3	SLC39A8	SDCBP2	PDGFRA	CYSTM1	S100A16	HPX	GPX1	CYP1B1	PLCG2	CADPS	FOXF1	FOXF1	NKX2-1	LCN2	DPY30	TM4SF1	LRBA	CHGA	PCOLCE	TFF1	CACNA1D	AGPAT2	COL3A1	VCAN	NPC2	STMN1	CACNA1A	SMC3	RARRES2	UCHL1	CYSTM1	ONECUT3	RAN	CALD1	COL5A1	SNRPN	ELAVL3	TFF3	FOS	IGFBP7	ECSCR	DRAP1	DRAP1	RNASEK	SRI	CYBA
FABP1	MT2A	ATP11A	FCGRT	GYPC	STARD10	CALM2	ORM1	MGST1	CENPO	PSTPIP2	KCNB2	PCOLCE	IGFBP5	GCSH	FAM3D	CDH2	STARD10	NOL4	QDPR	IFITM3	IFNGR2	KIF5C	C15orf48	CDK1	MFAP4	CRNDE	NAP1L1	SCG5	DUSP5	TCF4	COL2A1	RNASE1	PIGR	MAP1B	PTMS	GPC3	NNAT	DAAM1	CLCA1	MAGED2	COL6A2	IGFBP4	KRT5	MIR205HG	BTG1	CDX1	TYMP
CLDN4	PLP2	CXCL17	TM4SF20	EMP3	FXYD3	KLK10	TTR	ANXA2	HSPA4	IL17RB	INS	MMP2	TPM1	FTL	MUC16	CTSV	QSOX1	KCNH7	RBP1	IFITM2	PERP	HS6ST3	CSTB	MKI67	COL5A2	ATP5F1E	COL1A1	PCSK1	FILIP1L	VIM	NKX6-1	ADIRF	TFF1	HOXB-AS3	LRRC17	TCF4	PSMB5	DCC	LGALS4	OLFML3	DNAJB4	RASIP1	FKBP1A	TFPI2	OGFRL1	KRT8	SPP1
SOX9	ARPC2	HOPX	DGAT1	SERPINF1	ATP5F1D	S100A6	GPC3	SAT1	SMARCA5-AS1	PTGS1	SNHG14	C11orf96	MAGED2	MORF4L2	KRT23	BASP1	ANXA10	MBD5	TAC3	JUNB	SERPINB6	SCGN	SLC44A4	PTN	COL5A1	EGR1	DDAH2	CDH17	BEX2	VCAN	TUBB2B	MUC5AC	RNASE1	VIM	MARCKS	COL6A1	KCNK17	PAK3	HNRNPA3	PTMS	TIMP3	PLXND1	UPP1	ARPC2	ZFP36L1	LGALS3	SOD2
LYZ	FGFBP1	CD74	CALML4	MFAP4	MSMB	LYZ	A2M	S100A14	ABCB9	ALOX5	MAML3	SERPINH1	JUNB	ANXA1	HSPB1	SLIRP	BCAS1	AKT3	GABARAP	POSTN	IL2RG	GCG	TSPAN3	CENPF	CXCL12	ADGRF5	CRABP2	DSP	TUBB3	FHL1	STMN1	PGK1	SLC26A9	RANBP1	ACTG1	DCN	PRXL2A	DCLK1	SELENOP	DNAJB1	COL5A2	TIE1	SERPINE1	FKBP1A	SGK1	NOTCH2	PSAP
GMDS	PDLIM1	CYB5A	MISP	MEST	SSR4	PRSS3	PLG	S100A9	PRRG3	MATK	RERE	COL5A1	TUBA1A	SLC3A2	TPD52L1	TUBB2B	TFF3	GABRB3	NDUFB11	FKBP10	PRELID1	CACNA1C	SMIM22	NUCKS1	NR2F1	DSTN	TMEM98	CADPS	CD99	OLFML3	CDH2	QSOX1	ZKSCAN1	PFN2	NR2F1	KCNQ1OT1	RGS4	NREP	COX5A	IGFBP4	BEX4	COL4A1	TNFRSF6B	S100A11	TYMP	CCNYL1	CXCL16
TESC	TXNDC17	SFTA1P	CRYL1	MMP23B	EIF3CL	APOL1	ASGR2	S100A11	COL6A3	CRIP1	CHGA	GYPC	BST2	SOD1	SERPINA3	MORF4L1	VSIG2	FGF14	SOX4	COL5A1	C12orf75	RIMBP2	CEACAM1	AURKB	OGN	SERF2	SPARC	REG4	RDX	COL6A1	CALD1	CXCL17	OLFM4	COTL1	TGFBI	PTN	RNASEK	FGF13	RAP1A	C7	RCN3	CLDN5	MANCR	SLC14A1	FCGR3A	AGR3	EMP3
CLDN3	SH3BGRL3	AQP3	AMN	IL6ST	IGFBP2	CXADR	SERPIND1	SERF2	NKX2-1-AS1	RASSF6	HS6ST3	PTMS	SPARC	CSRP2	RDH10	HNRNPC	C12orf75	FTX	ATP5MG	MFAP2	PPARG	PCLO	DSC2	TPM2	MAGED2	CCN1	MDFI	MDK	DLK1	FSTL1	LRATD1	CSTB	ITGA6	HMGN2	PDLIM7	COL5A2	NDUFA13	CDH2	CYCS	COL5A1	COL6A1	FSCN1	SFN	AREG	CD53	NEURL1	CTSZ
CALML4	CSTA	MGST1	CLDN7	APOE	EIF3C	MAL2	AFP	MIR205HG	ANXA1	CD24	ERC1	MAGED2	PTN	MBIP	LINC00342	PRDX6	NEAT1	CHGA	UCP2	PTN	TINAGL1	FOCAD	MUC13	FBLN1	EMILIN1	TMSB4X	GPC3	KCNQ1OT1	CDH2	LINC01082	GCA	CA9	ADIRF	ISYNA1	TWIST1	FBLN1	C18orf32	CAMTA1	NDUFB7	JUN	SEPTIN7	TMEM255B	G0S2	FEZ1	RGS2	OLFM4	HLA-DQB1
KRT19	FABP5	KCNJ15	MEP1A	POSTN	BACE2	MYL12B	GAMT	AQP3	BEST1	AOC1	ARL15	JUNB	COL6A1	TG	PSCA	APOA2	GSN	RTN1	CMIP	GYPC	TNFAIP2	RGS7	KRT8	PCOLCE	TPM2	FTL	SFRP1	GCH1	FGB	ZEB2	ID3	VEGFA	MUC5B	IGDCC3	MORF4L2	BST2	MAP1B	TAGLN3	ATP6V0B	GADD45B	TPM2	ETS1	C16orf74	PYCARD	GMFG	HEPACAM2	AKR1B1
CLDN7	CSTB	MFSD2A	ANXA13	FSTL1	UCP2	CAPN2	FADS1	COX7A2	TMED2-DT	KRT18	CACNA2D1	RBP1	MFAP2	HSP90AA1	VAMP8	HMGB3	AGR2	RORA	RPAIN	CIRBP	AGR3	LSAMP	SPINT2	CCNA2	COL14A1	TKT	FBLN1	CALY	ONECUT1	MAGED2	GMNN	TFF3	IVNS1ABP	CRABP2	NREP	FKBP10	EID1	WSB1	NME2	KCNN3	CEBPB	LMO2	OCIAD2	S100A14	FCER1G	STARD10	MS4A4A
TFF3	IGFBP2	VEPH1	AGPAT2	CALU	VSIG2	CEACAM6	APOC2	ADIRF	AHR	HPGDS	RIMBP2	NREP	EMP3	DDX24	PERP	TUBA1A	ERO1A	ERC1	SCG5	FSTL1	CTSE	CACNA1A	B2M	PTTG1	RARRES2	CEBPD	MEIS2	TMEM176B	CDKN1C	JUN	SOX11	HLA-B	TMEM123	SNRPE	COL6A1	HMGA2	GHRL	SSBP3	ATP5MC2	PPP1R15A	EFEMP2	CD93	MIR205HG	S100A16	HCST	PHGR1	C1QC
ZNF703	MPZL2	MLPH	CYP3A5	PLAT	CYBA	TSPO	F2	RHOV	KRT8	ITM2C	AKT3	LTBP4	NREP	PPP1R10	XIST	SNHG5	MSMB	LINC02315	ARF5	PLAT	APOC1	DACH1	ETHE1	PTMS	SERPINH1	PET100	NPM1	SCG2	LAPTM4A	IGFBP7	BEX4	TMEM123	MUC5AC	SRSF3	BEX3	BASP1	SEC11C	HOXB9	HSPA8	UBC	IFITM3	NOTCH4	AREG	G0S2	ITGB2	TMEM176A	SPI1
ST14	MT1X	NUPR1	MUC17	IGFBP5	PCBD1	SERPINA1	ORM2	HSPB1	NKX2-1	REEP5	ELL2	PLAT	SH3BGRL	SERPINH1	TFCP2L1	PET100	TMBIM1	NRCAM	SERF1B	COL5A2	HSD17B11	AGBL4	CA2	MEST	TCF21	UQCR10	PTMS	SYT7	SFRP5	PCOLCE	TTN	AQP5	LRP8	HOXC6	IFITM2	AKAP12	GABARAPL2	CADM1	MT1M	COL6A3	ADAMTS1	RDX	KRT17	OCIAD2	METRNL	OSTF1	CSF2RA
KLF5	TMEM40	ASAH1	CD68	TGFBI	PPIA	ANXA5	SCD	YBX3	NOP16	POU2F3	NOL4	COL4A2	CIRBP	NDUFA4	GLYATL2	NUDT4	GOLM1	MAGI2	NEUROD1	PTMS	STAP2	RAP1GAP2	TMEM141	TUBA1A	EGR1	MBIP	HMGA2	CRYBA2	DANCR	SELENOP	IGF2	HLA-A	IFI27	APLP1	IGFBP4	ISYNA1	SCG3	GPM6B	GUCA2A	HSPA1B	HSP90AB1	RASGRP3	EIF5A	IGFBP6	TNFRSF1B	CALM2	FCER1G
CDH17	S100A16	MUC1	KRT20	MAP1B	BOLA2B	CYSTM1	APOH	ELOB	SH3D19	IFI6	LRBA	IGFBP5	ZFP36L1	BNIP3	ALDH1A3	DDAH2	ONECUT3	ARL15	PRSS2	BGN	S100A10	NOL4	POLD4	HNRNPA1	MFAP2	BCAM	MORF4L2	TFF3	MPC2	NID1	CSPP1	IFI27	CTSE	SUMO2	RAB34	FRZB	GABARAP	FSCN1	BLOC1S1	PDGFRA	HSP90AA1	PLVAP	CLCA2	INHBA	ALOX5	DMBT1	HLA-A
ETHE1	SDC1	STEAP4	CLDN3	TIMP1	REG4	JPT1	MST1	ATP6V1G1	SRRM5	HSP90AA1	JMJD1C	TUBA1A	DCN	P4HA1	S100A8	FSCN1	KLF4	PTPRM	SERF1A	IGFBP5	XRCC4	CHST9	AGR3	PSIP1	JUNB	IFI30	RBMX	CHGB	BEX4	LAPTM4A	CIRBP	AGR2	PPP1R1B	FGFBP3	MXRA8	MLF1	SRP9	DPYSL3	C12orf57	CD81	IGFBP4	SOX18	PLAU	UPP1	ST8SIA4	TSPAN8	ALOX5AP
AGR2	CALM1	HLA-DPA1	VIL1	BST2	RAMP1	OCIAD2	SMLR1	S100A4	KRT7	CLRN3	LINC01876	TCF4	FLNA	APOE	TCN1	TMA7	GALNT3	KCNMA1	STMN1	TIMP1	DSC2	AKT3	COL17A1	COL1A2	MEST	CCN2	RBP1	CDHR5	ONECUT2	FOXF1	SERPING1	SERPINA3	IQGAP1	RBMX	FKBP10	FOS	RAB3B	EVL	PRDX1	MFAP4	MXRA8	PODXL	PLEK2	ARPC1B	WIPF1	KLK1	GMFG
KRTCAP3	ANXA2	MSN	PLAC8	CRISPLD2	LSR	SYT13	ANGPTL3	CRNDE	MFSD11	ITPR2	NAV3	PXDN	MEIS2	MYL9	ZFP36L1	TUBB	JUND	PCLO	HSPB1	LUM	ATP1B1	PTPRN2	KRT20	ZWINT	C12orf57	CYP1B1	HNRNPDL	MLXIPL	APOA2	OGN	CD24	SCD	GATM	CKB	CRABP2	CPXM1	SCGN	PBX1	ANXA13	CNN3	PTGDS	ITGA5	S100A11	ADIRF	OAZ1	MYL6	OAZ1
GOLM1	KRT13	MTUS1	PRR13	NDN	MUC5AC	OAZ1	FN1	CRIP2	PRR19	SPTLC2	ZFAND3	FBLN1	SEPTIN7	DNAJA1	CHST9	ILF2	S100A4	A1CF	CNIH2	MAGED2	CYSTM1	DPP6	HEPH	SKA2	ZFP36L1	PGC	PTOV1	RASA4	GMNN	LUM	TCEAL9	CTSD	GMDS	SRSF2	MFAP2	FSTL1	ATP6V1G1	MLLT11	YBX1	CEBPD	COL4A1	CCDC85B	ADIRF	C16orf74	NIBAN1	TMEM59	HLA-DRA
SLC44A4	HRAS	TKT	AOC1	RCN1	ERGIC3	TNFRSF12A	MSMO1	CYP4B1	PCBP1-AS1	CALML4	PCLO	C12orf57	HNRNPA1	DDX3X	KRT7	RAN	NQO1	TTR	DEPP1	BEX3	CCL20	MAML3	MUC3A	KPNA2	PCOLCE	GABARAP	MAGED2	ABCA5	CNPY2	CD81	SPINK1	TAGLN2	CLDN2	PTN	NR2F2	SERPINH1	DCX	MEIS2	UBA52	MEST	FILIP1L	ENG	HOMER3	CLCA2	IFI30	TUBB2A	NFKBIA
RAB25	PKM	SUSD2	IL32	IFI16	PPDPF	GUK1	PEBP1	TSPO	IRX2	ANXA13	RABGAP1L	COL5A2	FOS	WFDC2	ANKRD36C	HNRNPM	PRSS8	NCAM1	NEUROG3	CALD1	ONECUT2	PDE4D	CDHR5	SUMO2	NID1	UQCR11	TUBA1A	TM4SF4	TCEAL8	SNAI2	WASF3	GDF15	GALNT6	LIMD2	EMP3	QKI	DEPP1	HOXB8	ARF1	NFIA	BEX3	COL4A2	STK17A	TNFRSF6B	TMSB4X	CARD16	ANXA5
GDF15	SERPINB5	PON3	ALDOB	TPM2	ALDOA	UCA1	C3	POLR2L	SP100	ARPC5	GPC6	LOXL2	ANXA6	TCEAL7	BPIFA2	HMGN2	LLGL2	CLASP2	ORMDL3	FBLN1	SDC4	FMN2	MGST3	ANP32E	CCN1	DRAM1	EIF3L	PAM	SEMA6A	COL5A2	SLC4A4	HK2	ATP1A1	HMGB3	CNN3	PCOLCE	TTR	APLP1	PSMB6	HIC1	LAYN	GYPC	MKI67	TMSB10	ARHGDIB	ANXA13	SLC16A3
NME2	S100A10	ST3GAL5	RNF186	PLAGL1	S100A6	KRT7	DUSP9	LGALS3	CIITA	CD9	TTR	DCN	BEX3	MGAT4C	PLAAT4	TMSB15A	C19orf33	SAMD5	FOXA2	MMP2	HLA-C	UNC80	TFF1	RANBP1	EMP3	CFI	POSTN	SSTR2	SERPINA1	MFAP2	NETO1	NEAT1	CD44	CIRBP	GYPC	EGR1	SCAND1	PHF21B	PSMB1	EGR1	COL1A1	GMFG	CDA	CDA	TIMP2	CTSS	HLA-DPB1
MISP	IGFBP7	C3	TMEM45B	HAND2	COX6B1	PERP	PRAP1	FGFBP1	LINC01709	PBXIP1	A1CF	FSTL1	ITM2C	CNMD	ALDH3A1	BEX3	RBM47	UNC79	NPDC1	CDH11	ANXA13	ATRNL1	SDCBP2	SPARC	TCF4	EMP2	LINC02381	IDS	S100A10	PCDH18	OTULINL	MUC6	RPN2	EEF1G	SEPTIN6	FBN2	TUBB2B	IGF2BP2	UBE2D3	IER2	CTSL	EMCN	PYCARD	LIMA1	TPT1	CFTR	FTL
PPP1R1B	ADIRF	HLA-DQB1	SERPINB6	AEBP1	MIF	CHP1	DGAT2	SDC1	SFTPB	PPDPF	WDFY3	NID1	SERPINH1	PRDX1	CLEC7A	HMGN1	CSTB	SGCD	ATP6V1G1	PDGFRA	SLC44A4	A1CF	LDHA	TK1	COL6A3	LDHB	SLC25A3	RAP1GAP2	RAMP1	JUNB	JAG1	NQO1	TBRG1	TMEM47	FSCN1	CSRP2	TCEAL4	TMSB15A	RNASEK	SEPTIN7	CAVIN3	PTP4A3	S100A14	TMEM40	ARRB2	TOP1	APOE
ZFP36L2	TRIM29	CELF2	SI	SEPTIN7	COX8A	AK4	APOA4	CSTA	SNX22	EPCAM	REV3L	BEX3	SOCS3	ZFP36L1	KRT15	TUBA1B	ZBTB7A	ST18	SCGN	TGFBI	MTTP	LINC01876	TRIM31	CBX5	C11orf96	AGR2	MORF4L1	TMEM176A	SOX4	NFIA	WNK2	PPDPF	CA12	HMGB1	EID1	PBX1	MDK	TTC3	PSMA6	MMP2	IGFBP3	AFAP1L1	S100A16	SERPINB5	CD37	CALML4	CXCL8
SLC12A2	SYPL1	HLA-DRB1	HEBP1	COL6A3	PLP2	CIAO2B	GLTPD2	SELENOW	PARP14	PTPN18	STXBP5L	SPON2	FHL1	SUGT1	PRDX1	PSMA2	TSPAN3	BAZ2B	SMIM6	IGF2	TMBIM1	KCNMB2	FTH1	FXYD6	LUM	NDUFB1	ZNF428	QDPR	INS	C12orf57	CD99	LMAN1	ODAM	NAP1L1	PDGFRB	MFAP4	CNPY2	DPYSL5	CHMP2A	CLEC11A	INHBA	BCL6B	INHBA	CAV2	BCL2A1	SULT1E1	PTPRE
RHPN2	LAMB3	FBP1	MGST3	FBN1	UQCRHL	ARL6IP1	EBP	TSPAN1	LMO3	SEC11C	SIK3	MEST	FBLN1	MXRA8	SORBS2	SNRPD1	ERBB3	RERE	NNAT	SELENOM	SLC19A3	SLC30A8	CAPG	COL1A1	NFIA	CPM	LAPTM4A	SMIM6	NDUFA13	LAMA4	GNG5	WDR45B	HLA-A	CBX1	FBLN1	RUNX1T1	INS	KCNQ2	REP15	KLF10	CCDC80	CD34	TMSB10	AHNAK2	MCL1	HSPA1A	CTSB
MACC1	IFITM3	SFTPD	PPP1R16A	COL11A1	TESC	S100A10	ACAA1	SOX2	SLC34A2	GNAI2	ARID1B	CDH11	FXYD6	PDCD4	PRKAR2B	SET	HK2	GPHN	GDI1	C12orf57	KRT8	GPHN	PPARG	BEX3	MDFI	COX7C	SNRPE	SEZ6L2	PRXL2A	FN1	SELENOH	ANKRD37	DPYSL2	FSCN1	COL6A3	RAMP2	QDPR	PKIA	PSENEN	SERTAD1	CHORDC1	ICAM2	TUBA4A	STK17A	GPR183	FKBP1A	ATP6V0E1
HDHD3	TSPO	ALOX15B	HSD17B11	GJA1	IFI6	AREG	ATOX1	COMT	LIMCH1	SNRNP27	RFX3	SOCS3	AKAP12	IGFBP5	DMBT1	LDHB	AGPAT2	GPC6	EIF3CL	IGFBP4	CCL15	KCNH7	PGK1	MDK	PTMS	NAPSA	NOP53	DDC	CLU	PTCH1	HEY1	CA12	HLA-B	HMGB2	TUBB	EMP3	HMGN3	CTNND2	MRPL52	LAPTM4A	IFITM2	SPARC	TUBB6	PLEK2	GNAI2	HSPA1B	NEAT1

## Sheet: Supplementary_Table_6
scDECAF_D2C_heoca_hlca (2)
	alveolar type 1 (AT1) cells (lung organoid)	alveolar type 2 (AT2) cells (lung organoid)	basal cells (lung organoid)	ciliated cells (lung organoid)	club cells (lung organoid)	goblet cells (lung organoid)	neuroendocrine cells (lung organoid)	alveolar type 1 (AT1) cells (lung tissue)	alveolar type 2 (AT2) cells (lung tissue)	basal cells (lung tissue)	ciliated cells (lung tissue)	club cells (lung tissue)	goblet cells (lung tissue)	neuroendocrine cells (lung tissue)
1	CHEMBL256997.ATALUREN	CHEMBL256997.ATALUREN	CHEMBL256997.ATALUREN	CHEMBL256997.ATALUREN	CHEMBL256997.ATALUREN	CHEMBL256997.ATALUREN	CHEMBL256997.ATALUREN	CHEMBL2108709.COLLAGENASE.CLOSTRIDIUM.HISTOLYTICUM	CHEMBL256997.ATALUREN	CHEMBL256997.ATALUREN	CHEMBL256997.ATALUREN	CHEMBL256997.ATALUREN	CHEMBL256997.ATALUREN	CHEMBL256997.ATALUREN
2	CHEMBL1705709.SODIUM.FEREDETATE	CHEMBL1306.TERCONAZOLE	CHEMBL1705709.SODIUM.FEREDETATE	CHEMBL1705709.SODIUM.FEREDETATE	CHEMBL1705709.SODIUM.FEREDETATE	CHEMBL1201564.INTERFERON.GAMMA.1B	CHEMBL1306.TERCONAZOLE	CHEMBL256997.ATALUREN	CHEMBL41286.DIACEREIN	CHEMBL1705709.SODIUM.FEREDETATE	CHEMBL1705709.SODIUM.FEREDETATE	CHEMBL137.METRONIDAZOLE	CHEMBL137.METRONIDAZOLE	CHEMBL1306.TERCONAZOLE
3	CHEMBL14060.PHENOL	CHEMBL822.TERBINAFINE	CHEMBL14060.PHENOL	CHEMBL14060.PHENOL	CHEMBL14060.PHENOL	CHEMBL1306.TERCONAZOLE	CHEMBL5.NALIDIXIC.ACID	CHEMBL893.DICLOXACILLIN	CHEMBL3545057.ACETYLDIGITOXIN	CHEMBL14060.PHENOL	CHEMBL14060.PHENOL	CHEMBL1306.TERCONAZOLE	CHEMBL1306.TERCONAZOLE	CHEMBL1201569.BOTULINUM.TOXIN.TYPE.B
4	CHEMBL398440.CHLOROXYLENOL	CHEMBL62193.SULFADIMETHOXINE	CHEMBL398440.CHLOROXYLENOL	CHEMBL398440.CHLOROXYLENOL	CHEMBL398440.CHLOROXYLENOL	CHEMBL822.TERBINAFINE	CHEMBL54976.TRYPTOPHAN	CHEMBL1596.CARBENICILLIN.INDANYL	CHEMBL4297573.TAGRAXOFUSP	CHEMBL398440.CHLOROXYLENOL	CHEMBL398440.CHLOROXYLENOL	CHEMBL24171.BERGAPTEN	CHEMBL24171.BERGAPTEN	CHEMBL41286.DIACEREIN
5	CHEMBL167150.TRICHLORFON	CHEMBL268869.SULFAMETHOXYPYRIDAZINE	CHEMBL1201564.INTERFERON.GAMMA.1B	CHEMBL167150.TRICHLORFON	CHEMBL167150.TRICHLORFON	CHEMBL62193.SULFADIMETHOXINE	CHEMBL41286.DIACEREIN	CHEMBL3545057.ACETYLDIGITOXIN	CHEMBL1703.METFORMIN.HYDROCHLORIDE	CHEMBL137.METRONIDAZOLE	CHEMBL137.METRONIDAZOLE	CHEMBL93268.SODIUM.NITRITE	CHEMBL93268.SODIUM.NITRITE	CHEMBL2218919.VOCLOSPORIN
6	CHEMBL1306.TERCONAZOLE	CHEMBL1208.CINOXACIN	CHEMBL167150.TRICHLORFON	CHEMBL1306.TERCONAZOLE	CHEMBL1306.TERCONAZOLE	CHEMBL268869.SULFAMETHOXYPYRIDAZINE	CHEMBL1324.TOLCAPONE	CHEMBL1201583.BEVACIZUMAB	CHEMBL187709.TRIPARANOL	CHEMBL167150.TRICHLORFON	CHEMBL167150.TRICHLORFON	CHEMBL41286.DIACEREIN	CHEMBL41286.DIACEREIN	CHEMBL3545057.ACETYLDIGITOXIN
7	CHEMBL822.TERBINAFINE	CHEMBL637.VENLAFAXINE	CHEMBL1306.TERCONAZOLE	CHEMBL822.TERBINAFINE	CHEMBL822.TERBINAFINE	CHEMBL1208.CINOXACIN	CHEMBL160.CYCLOSPORINE	CHEMBL2110732.DACOMITINIB	CHEMBL3545262.SACITUZUMAB.GOVITECAN	CHEMBL1306.TERCONAZOLE	CHEMBL1306.TERCONAZOLE	CHEMBL3545057.ACETYLDIGITOXIN	CHEMBL3545057.ACETYLDIGITOXIN	CHEMBL1201748.CABAZITAXEL
8	CHEMBL62193.SULFADIMETHOXINE	CHEMBL1431.METFORMIN	CHEMBL822.TERBINAFINE	CHEMBL62193.SULFADIMETHOXINE	CHEMBL62193.SULFADIMETHOXINE	CHEMBL637.VENLAFAXINE	CHEMBL1201607.NATALIZUMAB	CHEMBL3707357.BROLUCIZUMAB	CHEMBL3989514.IRINOTECAN.HYDROCHLORIDE	CHEMBL822.TERBINAFINE	CHEMBL1588.THIAMINE	CHEMBL1201748.CABAZITAXEL	CHEMBL1201748.CABAZITAXEL	CHEMBL2108581.CATUMAXOMAB
9	CHEMBL268869.SULFAMETHOXYPYRIDAZINE	CHEMBL924.ZOLEDRONIC.ACID	CHEMBL62193.SULFADIMETHOXINE	CHEMBL268869.SULFAMETHOXYPYRIDAZINE	CHEMBL268869.SULFAMETHOXYPYRIDAZINE	CHEMBL1431.METFORMIN	CHEMBL3989887.TACROLIMUS	CHEMBL2095222.OCRIPLASMIN	CHEMBL1433.DOXYCYCLINE.ANHYDROUS	CHEMBL62193.SULFADIMETHOXINE	CHEMBL24171.BERGAPTEN	CHEMBL1201752.IXABEPILONE	CHEMBL1201752.IXABEPILONE	CHEMBL1201752.IXABEPILONE
10	CHEMBL1208.CINOXACIN	CHEMBL41286.DIACEREIN	CHEMBL268869.SULFAMETHOXYPYRIDAZINE	CHEMBL1208.CINOXACIN	CHEMBL1208.CINOXACIN	CHEMBL924.ZOLEDRONIC.ACID	CHEMBL24072.PRENYLAMINE	CHEMBL1201218.CEFAMANDOLE.NAFATE	CHEMBL222863.OUABAIN	CHEMBL1208.CINOXACIN	CHEMBL93268.SODIUM.NITRITE	CHEMBL2110725.VINFLUNINE	CHEMBL2110725.VINFLUNINE	CHEMBL2110725.VINFLUNINE
11	CHEMBL637.VENLAFAXINE	CHEMBL1324.TOLCAPONE	CHEMBL1208.CINOXACIN	CHEMBL637.VENLAFAXINE	CHEMBL637.VENLAFAXINE	CHEMBL41286.DIACEREIN	CHEMBL2146883.COBIMETINIB	CHEMBL1703.METFORMIN.HYDROCHLORIDE	NA	CHEMBL1588.THIAMINE	CHEMBL41286.DIACEREIN	CHEMBL4297573.TAGRAXOFUSP	CHEMBL4297573.TAGRAXOFUSP	CHEMBL4297573.TAGRAXOFUSP
12	CHEMBL1431.METFORMIN	CHEMBL471.SOTALOL	CHEMBL637.VENLAFAXINE	CHEMBL1431.METFORMIN	CHEMBL1431.METFORMIN	CHEMBL1324.TOLCAPONE	CHEMBL3187723.BINIMETINIB	CHEMBL3545262.SACITUZUMAB.GOVITECAN	NA	CHEMBL24171.BERGAPTEN	CHEMBL3545057.ACETYLDIGITOXIN	CHEMBL267936.MECAMYLAMINE	CHEMBL267936.MECAMYLAMINE	CHEMBL267936.MECAMYLAMINE
13	CHEMBL1905872.DOCUSATE.SODIUM	CHEMBL160.CYCLOSPORINE	CHEMBL1431.METFORMIN	CHEMBL1905872.DOCUSATE.SODIUM	CHEMBL1905872.DOCUSATE.SODIUM	CHEMBL471.SOTALOL	CHEMBL2103875.TRAMETINIB	CHEMBL3989921.NERATINIB.MALEATE	NA	CHEMBL637.VENLAFAXINE	CHEMBL1321.PROCARBAZINE	CHEMBL1314.TIOPRONIN	CHEMBL1314.TIOPRONIN	CHEMBL4297841.TISOTUMAB.VEDOTIN
14	CHEMBL924.ZOLEDRONIC.ACID	CHEMBL1201234.MEPHENTERMINE	CHEMBL1905872.DOCUSATE.SODIUM	CHEMBL41286.DIACEREIN	CHEMBL924.ZOLEDRONIC.ACID	CHEMBL1373254.CYCLOPENTHIAZIDE	CHEMBL1201748.CABAZITAXEL	CHEMBL1398126.AMILORIDE.HYDROCHLORIDE	NA	CHEMBL1373.MODAFINIL	CHEMBL1201748.CABAZITAXEL	CHEMBL4297841.TISOTUMAB.VEDOTIN	CHEMBL4297841.TISOTUMAB.VEDOTIN	CHEMBL1703.METFORMIN.HYDROCHLORIDE
15	CHEMBL41286.DIACEREIN	CHEMBL24072.PRENYLAMINE	CHEMBL924.ZOLEDRONIC.ACID	CHEMBL471.SOTALOL	CHEMBL41286.DIACEREIN	CHEMBL160.CYCLOSPORINE	CHEMBL3707266.RIBOCICLIB.SUCCINATE	CHEMBL222863.OUABAIN	NA	CHEMBL1431.METFORMIN	CHEMBL1201752.IXABEPILONE	CHEMBL4585668.BELZUTIFAN	CHEMBL4585668.BELZUTIFAN	CHEMBL3039540.ADUCANUMAB
16	CHEMBL471.SOTALOL	CHEMBL640.PROCAINAMIDE	CHEMBL41286.DIACEREIN	CHEMBL1373254.CYCLOPENTHIAZIDE	CHEMBL1324.TOLCAPONE	CHEMBL3301607.FILGOTINIB	CHEMBL3545252.DOCETAXEL	NA	NA	CHEMBL93268.SODIUM.NITRITE	CHEMBL2110725.VINFLUNINE	CHEMBL1703.METFORMIN.HYDROCHLORIDE	CHEMBL1703.METFORMIN.HYDROCHLORIDE	CHEMBL1398126.AMILORIDE.HYDROCHLORIDE
17	CHEMBL1373254.CYCLOPENTHIAZIDE	CHEMBL3545057.ACETYLDIGITOXIN	CHEMBL1324.TOLCAPONE	CHEMBL160.CYCLOSPORINE	CHEMBL471.SOTALOL	CHEMBL1201607.NATALIZUMAB	CHEMBL2108581.CATUMAXOMAB	NA	NA	CHEMBL41286.DIACEREIN	CHEMBL4297573.TAGRAXOFUSP	CHEMBL379845.METHYL.NICOTINATE	CHEMBL379845.METHYL.NICOTINATE	CHEMBL1683544.ERIBULIN.MESYLATE
18	CHEMBL160.CYCLOSPORINE	CHEMBL1201748.CABAZITAXEL	CHEMBL471.SOTALOL	CHEMBL3989887.TACROLIMUS	CHEMBL160.CYCLOSPORINE	CHEMBL3989887.TACROLIMUS	CHEMBL1201752.IXABEPILONE	NA	NA	CHEMBL471.SOTALOL	CHEMBL1314.TIOPRONIN	CHEMBL3545262.SACITUZUMAB.GOVITECAN	CHEMBL3545262.SACITUZUMAB.GOVITECAN	CHEMBL1433.DOXYCYCLINE.ANHYDROUS
19	CHEMBL1201607.NATALIZUMAB	CHEMBL3545252.DOCETAXEL	CHEMBL1373254.CYCLOPENTHIAZIDE	CHEMBL1201234.MEPHENTERMINE	CHEMBL3989887.TACROLIMUS	CHEMBL1201234.MEPHENTERMINE	CHEMBL3301610.ABEMACICLIB	NA	NA	CHEMBL1201234.MEPHENTERMINE	CHEMBL4297841.TISOTUMAB.VEDOTIN	CHEMBL1909285.NITREFAZOLE	CHEMBL2109036.IGOVOMAB	CHEMBL222863.OUABAIN
20	CHEMBL3989887.TACROLIMUS	CHEMBL2108581.CATUMAXOMAB	CHEMBL160.CYCLOSPORINE	CHEMBL24072.PRENYLAMINE	CHEMBL1201234.MEPHENTERMINE	CHEMBL24072.PRENYLAMINE	CHEMBL1201182.TEMSIROLIMUS	NA	NA	CHEMBL3545057.ACETYLDIGITOXIN	CHEMBL1703.METFORMIN.HYDROCHLORIDE	CHEMBL54349.ALPIDEM	CHEMBL1909285.NITREFAZOLE	NA
21	CHEMBL1201234.MEPHENTERMINE	CHEMBL1201752.IXABEPILONE	CHEMBL1201607.NATALIZUMAB	CHEMBL640.PROCAINAMIDE	CHEMBL24072.PRENYLAMINE	CHEMBL640.PROCAINAMIDE	CHEMBL4297573.TAGRAXOFUSP	NA	NA	CHEMBL1201748.CABAZITAXEL	CHEMBL379845.METHYL.NICOTINATE	CHEMBL1398126.AMILORIDE.HYDROCHLORIDE	CHEMBL54349.ALPIDEM	NA
22	CHEMBL24072.PRENYLAMINE	CHEMBL4297573.TAGRAXOFUSP	CHEMBL3989887.TACROLIMUS	CHEMBL3545057.ACETYLDIGITOXIN	CHEMBL640.PROCAINAMIDE	CHEMBL3545057.ACETYLDIGITOXIN	CHEMBL1743043.MOXETUMOMAB.PASUDOTOX	NA	NA	CHEMBL1201752.IXABEPILONE	CHEMBL3545262.SACITUZUMAB.GOVITECAN	CHEMBL1200628.VANCOMYCIN.HYDROCHLORIDE	CHEMBL1398126.AMILORIDE.HYDROCHLORIDE	NA
23	CHEMBL640.PROCAINAMIDE	CHEMBL1743043.MOXETUMOMAB.PASUDOTOX	CHEMBL1201234.MEPHENTERMINE	CHEMBL1201748.CABAZITAXEL	CHEMBL3545057.ACETYLDIGITOXIN	CHEMBL1094636.NIRAPARIB	CHEMBL1614701.SELUMETINIB	NA	NA	CHEMBL2110725.VINFLUNINE	CHEMBL1200618.FEXOFENADINE.HYDROCHLORIDE	CHEMBL1683544.ERIBULIN.MESYLATE	CHEMBL1200628.VANCOMYCIN.HYDROCHLORIDE	NA
24	CHEMBL3545057.ACETYLDIGITOXIN	CHEMBL1200370.BENZOYL.PEROXIDE	CHEMBL24072.PRENYLAMINE	CHEMBL3545252.DOCETAXEL	CHEMBL1201748.CABAZITAXEL	CHEMBL2146883.COBIMETINIB	CHEMBL267936.MECAMYLAMINE	NA	NA	CHEMBL4297573.TAGRAXOFUSP	CHEMBL112570.CHOLESTEROL	CHEMBL2105662.LOMITAPIDE.MESYLATE	CHEMBL1683544.ERIBULIN.MESYLATE	NA
25	CHEMBL2146883.COBIMETINIB	CHEMBL338802.SULFAGUANIDINE	CHEMBL640.PROCAINAMIDE	CHEMBL2108581.CATUMAXOMAB	CHEMBL3545252.DOCETAXEL	CHEMBL3187723.BINIMETINIB	CHEMBL3545110.RIBOCICLIB	NA	NA	CHEMBL1200370.BENZOYL.PEROXIDE	CHEMBL977.HYDROCORTISONE.HEMISUCCINATE	CHEMBL1433.DOXYCYCLINE.ANHYDROUS	CHEMBL2105662.LOMITAPIDE.MESYLATE	NA
26	CHEMBL3187723.BINIMETINIB	CHEMBL267936.MECAMYLAMINE	CHEMBL3545057.ACETYLDIGITOXIN	CHEMBL1201752.IXABEPILONE	CHEMBL2108581.CATUMAXOMAB	CHEMBL2103875.TRAMETINIB	CHEMBL544428.MIANSERIN.HYDROCHLORIDE	NA	NA	CHEMBL338802.SULFAGUANIDINE	CHEMBL6466.COUMARIN	CHEMBL222863.OUABAIN	CHEMBL1433.DOXYCYCLINE.ANHYDROUS	NA
27	CHEMBL2103875.TRAMETINIB	CHEMBL3989569.IBANDRONATE.SODIUM	CHEMBL2146883.COBIMETINIB	CHEMBL1201182.TEMSIROLIMUS	CHEMBL1201752.IXABEPILONE	CHEMBL1201748.CABAZITAXEL	CHEMBL3894860.TRILACICLIB	NA	NA	CHEMBL267936.MECAMYLAMINE	CHEMBL1200628.VANCOMYCIN.HYDROCHLORIDE	NA	CHEMBL222863.OUABAIN	NA
28	CHEMBL1201748.CABAZITAXEL	CHEMBL675.ALENDRONATE.SODIUM	CHEMBL3187723.BINIMETINIB	CHEMBL4297573.TAGRAXOFUSP	CHEMBL1201182.TEMSIROLIMUS	CHEMBL3707266.RIBOCICLIB.SUCCINATE	CHEMBL3183968.CEFTRIAXONE.SODIUM	NA	NA	CHEMBL1314.TIOPRONIN	CHEMBL1683544.ERIBULIN.MESYLATE	NA	NA	NA
29	CHEMBL3545252.DOCETAXEL	CHEMBL187709.TRIPARANOL	CHEMBL2103875.TRAMETINIB	CHEMBL1743043.MOXETUMOMAB.PASUDOTOX	CHEMBL4297573.TAGRAXOFUSP	CHEMBL3286830.LORLATINIB	CHEMBL3545262.SACITUZUMAB.GOVITECAN	NA	NA	CHEMBL4297841.TISOTUMAB.VEDOTIN	CHEMBL1433.DOXYCYCLINE.ANHYDROUS	NA	NA	NA
30	CHEMBL2108581.CATUMAXOMAB	CHEMBL1200581.DIATRIZOATE.SODIUM	CHEMBL1201748.CABAZITAXEL	CHEMBL1200370.BENZOYL.PEROXIDE	CHEMBL1743043.MOXETUMOMAB.PASUDOTOX	CHEMBL3545252.DOCETAXEL	CHEMBL4559134.SELPERCATINIB	NA	NA	CHEMBL4585668.BELZUTIFAN	CHEMBL222863.OUABAIN	NA	NA	NA
31	CHEMBL1201752.IXABEPILONE	CHEMBL1256901.BUTYLSCOPOLAMINE.BROMIDE	CHEMBL3545252.DOCETAXEL	CHEMBL338802.SULFAGUANIDINE	CHEMBL1200370.BENZOYL.PEROXIDE	CHEMBL2108581.CATUMAXOMAB	CHEMBL1200955.MYCOPHENOLATE.MOFETIL.HYDROCHLORIDE	NA	NA	CHEMBL1703.METFORMIN.HYDROCHLORIDE	NA	NA	NA	NA
32	CHEMBL1201182.TEMSIROLIMUS	CHEMBL3545262.SACITUZUMAB.GOVITECAN	CHEMBL2108581.CATUMAXOMAB	CHEMBL267936.MECAMYLAMINE	CHEMBL338802.SULFAGUANIDINE	CHEMBL1201752.IXABEPILONE	CHEMBL1200964.AMITRIPTYLINE.HYDROCHLORIDE	NA	NA	CHEMBL379845.METHYL.NICOTINATE	NA	NA	NA	NA
33	CHEMBL4297573.TAGRAXOFUSP	CHEMBL4559134.SELPERCATINIB	CHEMBL1201752.IXABEPILONE	CHEMBL1200581.DIATRIZOATE.SODIUM	CHEMBL267936.MECAMYLAMINE	CHEMBL3301610.ABEMACICLIB	CHEMBL4594251.NETARSUDIL.DIMESYLATE	NA	NA	CHEMBL1200581.DIATRIZOATE.SODIUM	NA	NA	NA	NA
34	CHEMBL1743043.MOXETUMOMAB.PASUDOTOX	CHEMBL1200964.AMITRIPTYLINE.HYDROCHLORIDE	CHEMBL1201182.TEMSIROLIMUS	CHEMBL1256901.BUTYLSCOPOLAMINE.BROMIDE	CHEMBL3989569.IBANDRONATE.SODIUM	CHEMBL1201182.TEMSIROLIMUS	CHEMBL3989514.IRINOTECAN.HYDROCHLORIDE	NA	NA	CHEMBL1256901.BUTYLSCOPOLAMINE.BROMIDE	NA	NA	NA	NA
35	CHEMBL1614701.SELUMETINIB	CHEMBL3989401.PAMIDRONATE.DISODIUM	CHEMBL4297573.TAGRAXOFUSP	CHEMBL3545262.SACITUZUMAB.GOVITECAN	CHEMBL675.ALENDRONATE.SODIUM	CHEMBL4297573.TAGRAXOFUSP	CHEMBL2364607.COBIMETINIB.FUMARATE	NA	NA	CHEMBL3545262.SACITUZUMAB.GOVITECAN	NA	NA	NA	NA
36	CHEMBL1200370.BENZOYL.PEROXIDE	CHEMBL3989514.IRINOTECAN.HYDROCHLORIDE	CHEMBL1743043.MOXETUMOMAB.PASUDOTOX	CHEMBL4559134.SELPERCATINIB	CHEMBL187709.TRIPARANOL	CHEMBL3137320.TALAZOPARIB	CHEMBL4802130.BELUMOSUDIL.MESYLATE	NA	NA	CHEMBL1909285.NITREFAZOLE	NA	NA	NA	NA
37	CHEMBL338802.SULFAGUANIDINE	CHEMBL54349.ALPIDEM	CHEMBL1614701.SELUMETINIB	CHEMBL1200964.AMITRIPTYLINE.HYDROCHLORIDE	CHEMBL1200581.DIATRIZOATE.SODIUM	CHEMBL1743043.MOXETUMOMAB.PASUDOTOX	CHEMBL121663.DEQUALINIUM.CHLORIDE	NA	NA	CHEMBL54349.ALPIDEM	NA	NA	NA	NA
38	CHEMBL267936.MECAMYLAMINE	CHEMBL1410.NONOXYNOL.9	CHEMBL1200370.BENZOYL.PEROXIDE	CHEMBL3989514.IRINOTECAN.HYDROCHLORIDE	CHEMBL1256901.BUTYLSCOPOLAMINE.BROMIDE	CHEMBL1614701.SELUMETINIB	CHEMBL2105684.SELUMETINIB.SULFATE	NA	NA	CHEMBL1410.NONOXYNOL.9	NA	NA	NA	NA
39	CHEMBL3989569.IBANDRONATE.SODIUM	CHEMBL54126.NEOSTIGMINE.BROMIDE	CHEMBL338802.SULFAGUANIDINE	CHEMBL1410.NONOXYNOL.9	CHEMBL3183968.CEFTRIAXONE.SODIUM	CHEMBL1200370.BENZOYL.PEROXIDE	CHEMBL538943.VINORELBINE.TARTRATE	NA	NA	CHEMBL54126.NEOSTIGMINE.BROMIDE	NA	NA	NA	NA
40	CHEMBL675.ALENDRONATE.SODIUM	CHEMBL1357648.AMODIAQUINE.HYDROCHLORIDE	CHEMBL267936.MECAMYLAMINE	CHEMBL54126.NEOSTIGMINE.BROMIDE	CHEMBL3545262.SACITUZUMAB.GOVITECAN	CHEMBL338802.SULFAGUANIDINE	CHEMBL3039540.ADUCANUMAB	NA	NA	CHEMBL3039540.ADUCANUMAB	NA	NA	NA	NA
41	CHEMBL1200581.DIATRIZOATE.SODIUM	CHEMBL538943.VINORELBINE.TARTRATE	CHEMBL3989569.IBANDRONATE.SODIUM	CHEMBL538943.VINORELBINE.TARTRATE	CHEMBL4559134.SELPERCATINIB	CHEMBL20.ACETAZOLAMIDE	CHEMBL1456.MYCOPHENOLATE.MOFETIL	NA	NA	CHEMBL112570.CHOLESTEROL	NA	NA	NA	NA
42	CHEMBL1256901.BUTYLSCOPOLAMINE.BROMIDE	CHEMBL3039540.ADUCANUMAB	CHEMBL675.ALENDRONATE.SODIUM	CHEMBL3039540.ADUCANUMAB	CHEMBL1200955.MYCOPHENOLATE.MOFETIL.HYDROCHLORIDE	CHEMBL267936.MECAMYLAMINE	CHEMBL4650272.TRILACICLIB.DIHYDROCHLORIDE	NA	NA	CHEMBL977.HYDROCORTISONE.HEMISUCCINATE	NA	NA	NA	NA
43	CHEMBL3545262.SACITUZUMAB.GOVITECAN	CHEMBL1683544.ERIBULIN.MESYLATE	CHEMBL1200581.DIATRIZOATE.SODIUM	CHEMBL112570.CHOLESTEROL	CHEMBL1200964.AMITRIPTYLINE.HYDROCHLORIDE	CHEMBL3545110.RIBOCICLIB	CHEMBL1683544.ERIBULIN.MESYLATE	NA	NA	CHEMBL6466.COUMARIN	NA	NA	NA	NA
44	CHEMBL4559134.SELPERCATINIB	CHEMBL4582651.PRALSETINIB	CHEMBL1256901.BUTYLSCOPOLAMINE.BROMIDE	CHEMBL977.HYDROCORTISONE.HEMISUCCINATE	CHEMBL3989401.PAMIDRONATE.DISODIUM	CHEMBL3989569.IBANDRONATE.SODIUM	CHEMBL4582651.PRALSETINIB	NA	NA	CHEMBL1200628.VANCOMYCIN.HYDROCHLORIDE	NA	NA	NA	NA
45	CHEMBL1200964.AMITRIPTYLINE.HYDROCHLORIDE	CHEMBL2105662.LOMITAPIDE.MESYLATE	CHEMBL3545262.SACITUZUMAB.GOVITECAN	CHEMBL6466.COUMARIN	CHEMBL54349.ALPIDEM	CHEMBL675.ALENDRONATE.SODIUM	CHEMBL2105662.LOMITAPIDE.MESYLATE	NA	NA	CHEMBL1683544.ERIBULIN.MESYLATE	NA	NA	NA	NA
46	CHEMBL4594251.NETARSUDIL.DIMESYLATE	CHEMBL1654.RISEDRONATE.SODIUM	CHEMBL4559134.SELPERCATINIB	CHEMBL1683544.ERIBULIN.MESYLATE	CHEMBL1410.NONOXYNOL.9	CHEMBL187709.TRIPARANOL	CHEMBL1096979.BENSERAZIDE	NA	NA	CHEMBL1433.DOXYCYCLINE.ANHYDROUS	NA	NA	NA	NA
47	CHEMBL3989401.PAMIDRONATE.DISODIUM	CHEMBL1624.LEVOTHYROXINE	CHEMBL1200955.MYCOPHENOLATE.MOFETIL.HYDROCHLORIDE	CHEMBL4582651.PRALSETINIB	CHEMBL54126.NEOSTIGMINE.BROMIDE	CHEMBL1200581.DIATRIZOATE.SODIUM	CHEMBL2105741.TRAMETINIB.DIMETHYL.SULFOXIDE	NA	NA	CHEMBL222863.OUABAIN	NA	NA	NA	NA
48	CHEMBL3989514.IRINOTECAN.HYDROCHLORIDE	NA	CHEMBL1200964.AMITRIPTYLINE.HYDROCHLORIDE	CHEMBL2105662.LOMITAPIDE.MESYLATE	CHEMBL538943.VINORELBINE.TARTRATE	CHEMBL1256901.BUTYLSCOPOLAMINE.BROMIDE	NA	NA	NA	NA	NA	NA	NA	NA
49	CHEMBL1410.NONOXYNOL.9	NA	CHEMBL3989401.PAMIDRONATE.DISODIUM	CHEMBL1624.LEVOTHYROXINE	CHEMBL3039540.ADUCANUMAB	CHEMBL3894860.TRILACICLIB	NA	NA	NA	NA	NA	NA	NA	NA
50	CHEMBL2364607.COBIMETINIB.FUMARATE	NA	CHEMBL3989514.IRINOTECAN.HYDROCHLORIDE	NA	CHEMBL112570.CHOLESTEROL	CHEMBL3183968.CEFTRIAXONE.SODIUM	NA	NA	NA	NA	NA	NA	NA	NA
51	CHEMBL4802130.BELUMOSUDIL.MESYLATE	NA	CHEMBL54349.ALPIDEM	NA	CHEMBL977.HYDROCORTISONE.HEMISUCCINATE	CHEMBL3545262.SACITUZUMAB.GOVITECAN	NA	NA	NA	NA	NA	NA	NA	NA
52	CHEMBL54126.NEOSTIGMINE.BROMIDE	NA	CHEMBL1410.NONOXYNOL.9	NA	CHEMBL1456.MYCOPHENOLATE.MOFETIL	CHEMBL4559134.SELPERCATINIB	NA	NA	NA	NA	NA	NA	NA	NA
53	CHEMBL1357648.AMODIAQUINE.HYDROCHLORIDE	NA	CHEMBL2364607.COBIMETINIB.FUMARATE	NA	CHEMBL6466.COUMARIN	CHEMBL1200955.MYCOPHENOLATE.MOFETIL.HYDROCHLORIDE	NA	NA	NA	NA	NA	NA	NA	NA
54	CHEMBL2105684.SELUMETINIB.SULFATE	NA	CHEMBL54126.NEOSTIGMINE.BROMIDE	NA	CHEMBL1683544.ERIBULIN.MESYLATE	CHEMBL1200964.AMITRIPTYLINE.HYDROCHLORIDE	NA	NA	NA	NA	NA	NA	NA	NA
55	CHEMBL538943.VINORELBINE.TARTRATE	NA	CHEMBL2105684.SELUMETINIB.SULFATE	NA	CHEMBL4582651.PRALSETINIB	CHEMBL4594251.NETARSUDIL.DIMESYLATE	NA	NA	NA	NA	NA	NA	NA	NA
56	CHEMBL3039540.ADUCANUMAB	NA	CHEMBL538943.VINORELBINE.TARTRATE	NA	CHEMBL2105662.LOMITAPIDE.MESYLATE	CHEMBL3989401.PAMIDRONATE.DISODIUM	NA	NA	NA	NA	NA	NA	NA	NA
57	CHEMBL112570.CHOLESTEROL	NA	CHEMBL3039540.ADUCANUMAB	NA	CHEMBL1654.RISEDRONATE.SODIUM	CHEMBL3989514.IRINOTECAN.HYDROCHLORIDE	NA	NA	NA	NA	NA	NA	NA	NA
58	CHEMBL977.HYDROCORTISONE.HEMISUCCINATE	NA	CHEMBL112570.CHOLESTEROL	NA	CHEMBL1624.LEVOTHYROXINE	CHEMBL54349.ALPIDEM	NA	NA	NA	NA	NA	NA	NA	NA
59	CHEMBL6466.COUMARIN	NA	CHEMBL977.HYDROCORTISONE.HEMISUCCINATE	NA	NA	CHEMBL1410.NONOXYNOL.9	NA	NA	NA	NA	NA	NA	NA	NA
60	CHEMBL1683544.ERIBULIN.MESYLATE	NA	CHEMBL1456.MYCOPHENOLATE.MOFETIL	NA	NA	CHEMBL2364607.COBIMETINIB.FUMARATE	NA	NA	NA	NA	NA	NA	NA	NA
61	CHEMBL4582651.PRALSETINIB	NA	CHEMBL6466.COUMARIN	NA	NA	CHEMBL4802130.BELUMOSUDIL.MESYLATE	NA	NA	NA	NA	NA	NA	NA	NA
62	CHEMBL2105662.LOMITAPIDE.MESYLATE	NA	CHEMBL1683544.ERIBULIN.MESYLATE	NA	NA	CHEMBL121663.DEQUALINIUM.CHLORIDE	NA	NA	NA	NA	NA	NA	NA	NA
63	CHEMBL1654.RISEDRONATE.SODIUM	NA	CHEMBL4582651.PRALSETINIB	NA	NA	CHEMBL3989922.NIRAPARIB.TOSYLATE	NA	NA	NA	NA	NA	NA	NA	NA
64	CHEMBL1624.LEVOTHYROXINE	NA	CHEMBL2105662.LOMITAPIDE.MESYLATE	NA	NA	CHEMBL54126.NEOSTIGMINE.BROMIDE	NA	NA	NA	NA	NA	NA	NA	NA
65	CHEMBL2105741.TRAMETINIB.DIMETHYL.SULFOXIDE	NA	CHEMBL1654.RISEDRONATE.SODIUM	NA	NA	CHEMBL2105684.SELUMETINIB.SULFATE	NA	NA	NA	NA	NA	NA	NA	NA
66	NA	NA	CHEMBL1624.LEVOTHYROXINE	NA	NA	CHEMBL538943.VINORELBINE.TARTRATE	NA	NA	NA	NA	NA	NA	NA	NA
67	NA	NA	CHEMBL2105741.TRAMETINIB.DIMETHYL.SULFOXIDE	NA	NA	CHEMBL3039540.ADUCANUMAB	NA	NA	NA	NA	NA	NA	NA	NA
68	NA	NA	NA	NA	NA	CHEMBL1456.MYCOPHENOLATE.MOFETIL	NA	NA	NA	NA	NA	NA	NA	NA
69	NA	NA	NA	NA	NA	CHEMBL4650272.TRILACICLIB.DIHYDROCHLORIDE	NA	NA	NA	NA	NA	NA	NA	NA
70	NA	NA	NA	NA	NA	CHEMBL1683544.ERIBULIN.MESYLATE	NA	NA	NA	NA	NA	NA	NA	NA
71	NA	NA	NA	NA	NA	CHEMBL4582651.PRALSETINIB	NA	NA	NA	NA	NA	NA	NA	NA
72	NA	NA	NA	NA	NA	CHEMBL2105662.LOMITAPIDE.MESYLATE	NA	NA	NA	NA	NA	NA	NA	NA
73	NA	NA	NA	NA	NA	CHEMBL1654.RISEDRONATE.SODIUM	NA	NA	NA	NA	NA	NA	NA	NA
74	NA	NA	NA	NA	NA	CHEMBL3833353.PRAMLINTIDE.ACETATE	NA	NA	NA	NA	NA	NA	NA	NA
75	NA	NA	NA	NA	NA	CHEMBL1624.LEVOTHYROXINE	NA	NA	NA	NA	NA	NA	NA	NA
76	NA	NA	NA	NA	NA	CHEMBL2105741.TRAMETINIB.DIMETHYL.SULFOXIDE	NA	NA	NA	NA	NA	NA	NA	NA
Drugs associated with stem cell origin in HLOCA
ASC	FSC/IPSC
CHEMBL14060.PHENOL	CHEMBL41286.DIACEREIN
CHEMBL41286.DIACEREIN	CHEMBL3707266.RIBOCICLIB.SUCCINATE
CHEMBL3989401.PAMIDRONATE.DISODIUM	CHEMBL2105662.LOMITAPIDE.MESYLATE
CHEMBL2105662.LOMITAPIDE.MESYLATE	CHEMBL4582651.PRALSETINIB
CHEMBL1431.METFORMIN	CHEMBL2105741.TRAMETINIB.DIMETHYL.SULFOXIDE
CHEMBL1256901.BUTYLSCOPOLAMINE.BROMIDE	CHEMBL1201607.NATALIZUMAB
CHEMBL338802.SULFAGUANIDINE	CHEMBL2364607.COBIMETINIB.FUMARATE
CHEMBL54126.NEOSTIGMINE.BROMIDE	CHEMBL1201752.IXABEPILONE
CHEMBL4582651.PRALSETINIB	CHEMBL2108581.CATUMAXOMAB
CHEMBL1201234.MEPHENTERMINE	CHEMBL24072.PRENYLAMINE
CHEMBL167150.TRICHLORFON	CHEMBL2146883.COBIMETINIB
CHEMBL54349.ALPIDEM	CHEMBL4650272.TRILACICLIB.DIHYDROCHLORIDE
CHEMBL398440.CHLOROXYLENOL	CHEMBL3545252.DOCETAXEL
CHEMBL1201752.IXABEPILONE	CHEMBL3545110.RIBOCICLIB
CHEMBL2108581.CATUMAXOMAB	CHEMBL3989514.IRINOTECAN.HYDROCHLORIDE
CHEMBL1200370.BENZOYL.PEROXIDE	CHEMBL3183968.CEFTRIAXONE.SODIUM
CHEMBL6466.COUMARIN	CHEMBL3894860.TRILACICLIB
CHEMBL24072.PRENYLAMINE	CHEMBL1743043.MOXETUMOMAB.PASUDOTOX
CHEMBL3545252.DOCETAXEL	CHEMBL1306.TERCONAZOLE
CHEMBL1200581.DIATRIZOATE.SODIUM	CHEMBL3187723.BINIMETINIB
CHEMBL3989514.IRINOTECAN.HYDROCHLORIDE	CHEMBL4297573.TAGRAXOFUSP
CHEMBL1705709.SODIUM.FEREDETATE	CHEMBL1200964.AMITRIPTYLINE.HYDROCHLORIDE
CHEMBL1410.NONOXYNOL.9	CHEMBL3545262.SACITUZUMAB.GOVITECAN
CHEMBL1208.CINOXACIN	CHEMBL1456.MYCOPHENOLATE.MOFETIL
CHEMBL1324.TOLCAPONE	CHEMBL1201748.CABAZITAXEL
CHEMBL1306.TERCONAZOLE	CHEMBL538943.VINORELBINE.TARTRATE
CHEMBL640.PROCAINAMIDE	CHEMBL256997.ATALUREN
CHEMBL4297573.TAGRAXOFUSP	CHEMBL1683544.ERIBULIN.MESYLATE
CHEMBL1743043.MOXETUMOMAB.PASUDOTOX	CHEMBL1373254.CYCLOPENTHIAZIDE
CHEMBL187709.TRIPARANOL	CHEMBL3989887.TACROLIMUS
CHEMBL268869.SULFAMETHOXYPYRIDAZINE	CHEMBL2103875.TRAMETINIB
CHEMBL1200964.AMITRIPTYLINE.HYDROCHLORIDE	CHEMBL1201182.TEMSIROLIMUS
CHEMBL3545262.SACITUZUMAB.GOVITECAN	CHEMBL1200955.MYCOPHENOLATE.MOFETIL.HYDROCHLORIDE
CHEMBL1201748.CABAZITAXEL	CHEMBL4559134.SELPERCATINIB
CHEMBL822.TERBINAFINE	CHEMBL3039540.ADUCANUMAB
CHEMBL256997.ATALUREN	CHEMBL160.CYCLOSPORINE
CHEMBL924.ZOLEDRONIC.ACID	CHEMBL1614701.SELUMETINIB
CHEMBL538943.VINORELBINE.TARTRATE	CHEMBL267936.MECAMYLAMINE
CHEMBL1683544.ERIBULIN.MESYLATE	CHEMBL3301610.ABEMACICLIB
CHEMBL112570.CHOLESTEROL	CHEMBL3545057.ACETYLDIGITOXIN
CHEMBL1624.LEVOTHYROXINE	CHEMBL2105684.SELUMETINIB.SULFATE
CHEMBL471.SOTALOL
CHEMBL637.VENLAFAXINE
CHEMBL4559134.SELPERCATINIB
CHEMBL1654.RISEDRONATE.SODIUM
CHEMBL3039540.ADUCANUMAB
CHEMBL62193.SULFADIMETHOXINE
CHEMBL1905872.DOCUSATE.SODIUM
CHEMBL160.CYCLOSPORINE
CHEMBL267936.MECAMYLAMINE
CHEMBL675.ALENDRONATE.SODIUM
CHEMBL977.HYDROCORTISONE.HEMISUCCINATE
CHEMBL3545057.ACETYLDIGITOXIN
CHEMBL3989569.IBANDRONATE.SODIUM
